# Supplementary material for: Genome-Wide Identification and Characterization of GhCOMT Gene Family during Fiber Development and Verticillium Wilt Resistance in Cotton
Source: Plants (Basel). 2021 Dec 14;10(12):2756. doi: 10.3390/plants10122756 (PMC8706182; doi:10.3390/plants10122756)
Supplement: Supplementary file 1 [file plants-10-02756-s001.zip › Table S1.xlsx]

## Sheet: Sheet1
name	-3DPA	-1DPA	0DPA	1DPA	3DPA	5DPA	7DPA	10DPA	15DPA	20DPA	30DPA
Ghir_A01G000010	0.994001	1.01319	1.15207	1.05529	0.483769	0.881826	0.566335	0.945861	0.620103	0.885959	0.477602
Ghir_A01G000020	6.79876	6.49024	4.56737	5.4333	4.61746	6.70497	5.31028	4.10127	3.28673	3.64346	2.09107
Ghir_A01G000030	0.422344	0.445071	0.400545	0.393213	0.554814	0.91363	0.735215	0.779987	0.385267	0.327553	0.29984
Ghir_A01G000040	7.76236	11.7619	8.04524	9.43299	5.07634	6.75464	4.45526	4.56063	3.01722	2.08671	2.63447
Ghir_A01G000050	11.8079	13.1848	11.6727	12.0107	7.73138	10.5046	9.49018	8.1792	7.17136	5.94855	7.13277
Ghir_A01G000060	2.50939	3.10543	2.41615	3.18754	4.95125	5.8954	6.02598	5.53781	2.56369	2.20706	1.77826
Ghir_A01G000070	1.84168	2.71641	2.45608	2.50523	2.32937	3.55757	3.30576	2.57686	1.76347	0.950986	0.820651
Ghir_A01G000080	0.461295	0.0841482	0.0367521	0.450696	4.17078	24.1797	43.4655	1.48162	0.529847	0.170146	0.0297589
Ghir_A01G000090	1.12051	0.242141	0.0398438	2.49868	17.2862	20.4761	21.8112	2.7231	0.643737	0.184963	0.0268742
Ghir_A01G000100	25.2875	30.6103	33.7197	23.9631	18.3279	25.5184	20.4958	18.8784	16.0326	16.0428	10.1814
Ghir_A01G000110	3.92655	5.8155	4.02441	4.70704	3.96423	5.24609	3.91807	2.74471	3.85917	1.25515	0.702927
Ghir_A01G000120	6.38605	9.92504	5.0159	1.46037	5.82259	3.4943	2.15587	6.33317	3.27559	4.7136	18.7506
Ghir_A01G000130	7.74588	7.99202	7.56667	11.2648	20.1242	25.8529	27.8724	20.6158	23.0552	20.4252	15.1087
Ghir_A01G000140	0.219318	0.24756	0	0.143751	0.119993	0.23315	0.119715	0.128289	0.1751	0.398819	0.350935
Ghir_A01G000150	1.85741	4.47438	1.96155	1.57286	0.964483	2.42966	1.68514	1.74597	1.6122	1.69261	3.71388
Ghir_A01G000160	0	0.0468063	0.0306925	0.0450079	0	0	0	0	0.280216	0.0162287	0
Ghir_A01G000170	0.576117	0.358207	0.850693	0.783492	0.333364	0.104377	0.0661716	0	0.057541	0.167667	4.84216
Ghir_A01G000180	0.507031	0.447504	0.453306	0.219981	0.192215	0.342142	0.264866	0.351634	0.745622	0.253094	0.0212929
Ghir_A01G000190	0.738349	0.410472	0.177284	0.0655166	0.442558	0.253091	0.0811964	0.0107714	0.307146	2.55002	0.144293
Ghir_A01G000200	3.48118	3.9111	3.11779	4.99026	3.99031	4.28313	2.97786	2.95755	2.40702	3.20113	3.3167
Ghir_A01G000210	10.9814	12.6095	11.6932	11.7118	7.79826	9.49803	10.3489	10.3628	9.70796	8.66888	8.54567
Ghir_A01G000220	1.08616	0.651229	0.669327	0.955906	1.16247	1.07587	0.639129	1.38464	0.562869	0.190089	0.23245
Ghir_A01G000230	28.5636	15.8159	43.2871	32.5423	127.846	307.216	307.608	330.123	177.246	47.2302	4.62574
Ghir_A01G000240	0.0174678	0	0.0171252	0.017096	0	0.0175552	0.0500024	0	0	0.110067	0.0540264
Ghir_A01G000250	0.0384279	0	0.131164	0	0	0.0381678	0.152935	0.0390661	0.11428	0	0
Ghir_A01G000260	62.7143	61.8292	60.6286	61.0178	46.6468	49.7077	49.0013	39.8538	31.791	20.3149	17.6053
Ghir_A01G000270	3.98731	4.02963	3.60005	3.989	3.20848	3.37014	3.61298	4.30986	3.34462	2.73402	3.6056
Ghir_A01G000280	0.786915	1.06468	0.740295	0.72754	0.957518	1.01129	1.11546	1.73078	1.53773	1.64549	1.66147
Ghir_A01G000290	0.0116402	0.0406199	0.0171741	0.0226755	0.0232751	0.0584806	0.0926034	0.133848	0.15842	0.19418	0.267331
Ghir_A01G000300	9.6024	9.12343	8.84954	9.36558	10.7785	14.4096	15.258	13.0604	10.5121	6.94247	6.98982
Ghir_A01G000310	5.32423	2.78653	1.61056	3.99662	35.1619	33.9242	32.5244	34.4304	53.5702	68.2226	40.2152
Ghir_A01G000320	0	0	0	0	0	0	0	0	0	0	0
Ghir_A01G000330	0.930987	1.07681	0.861791	1.42326	1.00952	1.96406	1.34857	2.99838	6.13132	6.88518	4.87281
Ghir_A01G000340	0.0181219	0	0	0.0558241	0	0.0378488	0.0580008	0.0373249	0.489877	0.14275	0.16058
Ghir_A01G000350	0.379744	0.33629	0.276238	0.47367	0.898299	2.68976	2.57342	6.35604	7.71949	9.15976	5.60086
Ghir_A01G000360	26.3815	20.8843	23.6914	37.3103	73.5499	82.8799	74.5292	69.315	60.9436	56.2752	37.9704
Ghir_A01G000370	0	0.125627	0.124014	0.295328	0.041099	0.209146	0.0432446	0.0866512	0.125518	0.0445909	0.0916407
Ghir_A01G000380	2.10197	2.74718	4.99295	4.30153	1.45766	4.26767	4.40968	9.69065	4.87353	2.12206	4.44704
Ghir_A01G000390	0.173662	0.316178	0.255003	0.234614	0.391086	0.417405	0.370534	0.79266	1.07122	1.09475	0.622865
Ghir_A01G000400	1.85115	2.09728	2.10131	3.9123	6.51447	8.7237	8.53904	5.9329	5.70265	3.06977	2.88951
Ghir_A01G000410	0	0	0	0	0.379934	0.452898	0.342976	0.0199628	0	0	0
Ghir_A01G000420	9.57246	10.4066	10.1469	11.6551	7.7025	8.94971	8.46176	7.7144	7.02681	3.48839	2.68154
Ghir_A01G000430	0.233218	0.0733503	0.122722	0.0252661	0.564502	0.152788	0.207484	0.0126662	0.0252679	0.199102	0
Ghir_A01G000440	0.084641	0.0934148	0.0219493	0.292225	3.06614	5.86782	4.33231	1.44576	1.96403	1.7265	1.77812
Ghir_A01G000450	2.43687	3.33687	2.0656	2.50571	2.42668	2.5364	2.2622	2.19299	2.69666	1.85618	1.21726
Ghir_A01G000460	0.676851	0.833434	0.745444	0.691607	0.602037	0.533896	0.664983	0.813936	0.916693	0.832085	0.68878
Ghir_A01G000470	0	0	0	0	0	0	0	0	0	0	0
Ghir_A01G000480	4.34047	4.76513	6.32179	5.04395	5.14214	6.04358	7.62321	8.10963	3.87992	3.51669	4.5977
Ghir_A01G000490	19.0778	20.1276	15.3674	28.9237	36.1398	40.2368	39.1488	38.1198	28.5117	25.5928	22.4505
Ghir_A01G000500	5.83199	5.89944	5.46734	4.90749	4.49373	5.23559	4.45471	3.64192	2.66658	4.31577	2.73559
Ghir_A01G000510	1.82024	0.229565	0.0465543	8.91786	5.54685	2.92408	2.63258	0.0791127	0	0.0683237	0.075929
Ghir_A01G000520	0	0	0	0	0	0	0	0	0	0	0
Ghir_A01G000530	0.499599	0.486065	0.14459	1.23291	2.43615	0.702325	0.495612	0.00713572	0.133695	2.62562	0.206461
Ghir_A01G000540	3.01042	3.58996	3.02872	0.265847	0.0701429	0.386181	0.0529103	0	0	0	0
Ghir_A01G000550	0.0418359	0	0.0202675	0.0910509	0.0713444	0.155894	0.372969	0.282382	0.168116	0.111893	0.0466031
Ghir_A01G000560	0.182062	0.0270513	0.260139	0.286298	0.130351	0.637249	0.288087	0.567736	0.319565	0.195069	0.326455
Ghir_A01G000570	2.26084	2.67639	2.19821	2.53886	2.06327	2.59003	2.47312	3.27769	3.89202	3.14366	3.85585
Ghir_A01G000580	0.0547429	0.0221478	0.0109817	0.0339474	0.0558615	0.0346367	0.0565586	0	0.0449172	0.0126209	0.0355246
Ghir_A01G000590	10.78	10.6445	9.05141	14.5803	21.2542	24.244	23.7811	19.9822	24.8932	24.1003	23.0867
Ghir_A01G000600	0	0.0214911	0	0	0	0	0	0	0	0	0.010458
Ghir_A01G000610	0	0	0	0.0344592	0	0	0	0	0	0	0
Ghir_A01G000620	10.2192	11.287	10.873	12.6441	8.74125	12.2904	9.20522	9.82798	7.62398	6.56712	5.76519
Ghir_A01G000630	0	0	0	0	0.0374391	0.0382764	0	0	0	0	0
Ghir_A01G000640	0.0608785	0.0124106	0.0616172	0.0503314	0	0.0652672	0.0119783	0	0	0	0
Ghir_A01G000650	0	0	0	0.910143	0.538212	0.16926	0.173694	0.442303	0.0385573	0.149524	0.0253213
Ghir_A01G000660	0.761431	0.972916	0.583277	1.5773	2.14998	2.85332	2.19048	2.90358	2.90985	4.47579	6.61875
Ghir_A01G000670	0.0715625	0.0663851	0.0943819	0.0716919	0.330754	0.151492	0.0520766	0.00754204	0.110422	0.438054	0.602117
Ghir_A01G000680	3.63312	4.32101	3.32429	3.51893	2.91293	3.26948	2.98959	2.27382	1.72295	1.38614	1.06025
Ghir_A01G000690	11.0022	12.0813	10.5034	15.7921	18.6837	22.1267	18.3661	15.7458	19.2836	17.5301	13.2529
Ghir_A01G000700	11.9092	15.5399	19.0631	15.8982	12.3813	14.7135	14.8455	20.2533	14.9953	11.8343	9.18096
Ghir_A01G000710	0.542521	0.725289	0.712535	0.758666	0.0824579	0.174196	0.0842206	0.17334	0.0419236	0.0479037	0
Ghir_A01G000720	0.0688742	0.022809	0.0567476	0.0570817	0.0794244	0.0688116	0.115372	0.0733819	0.0113268	0	0.011542
Ghir_A01G000730	3.17667	3.42497	2.78379	3.18622	3.10818	3.67253	3.33048	3.51188	2.98167	4.30846	3.45047
Ghir_A01G000740	2.10514	0.982873	2.02123	1.71623	0.478277	0.401165	0.0123776	0	0.287855	0.0445679	0.0829957
Ghir_A01G000750	3.63204	3.41135	1.86231	3.08634	3.75478	4.76773	6.92958	7.76139	10.6636	12.4724	10.1585
Ghir_A01G000760	0	0	0.0144591	0	0	0.00713266	0	0.0152018	0.00741017	0	0
Ghir_A01G000770	0	0	0	0	0.00717841	0	0	0	0	0	0.00806978
Ghir_A01G000780	11.1594	12.0477	11.0093	14.3168	9.53102	11.6227	11.1433	9.96382	8.39496	4.61432	4.84603
Ghir_A01G000790	59.2345	53.6326	115.452	48.6328	28.3022	18.5149	22.0319	22.6949	24.1375	30.7947	50.9183
Ghir_A01G000800	0.0266084	0	0.0542124	0.0536003	0	0	0.0567751	0	0	0.0292713	0.0601568
Ghir_A01G000810	2.36586	2.31936	1.36173	0.466948	2.39179	0.788663	0.72912	1.01105	1.78797	1.62018	0.797589
Ghir_A01G000820	5.78392	4.83713	4.87582	20.5654	32.4386	38.2867	27.8712	22.4438	38.2886	43.422	28.5929
Ghir_A01G000830	0	0	0	0	0	0	0	0	0	0	0
Ghir_A01G000840	0	0	0	0	0	0	0	0	0	0	0
Ghir_A01G000850	3.68514	2.98296	2.31297	5.69084	3.35909	2.31869	3.21803	3.47299	0.514563	0.465432	0.525624
Ghir_A01G000860	6.60222	8.58361	7.98809	6.7872	8.17972	8.32956	7.58163	8.16849	11.0267	12.6389	6.37274
Ghir_A01G000870	5.75221	6.60219	5.96787	5.92085	6.15027	6.33971	4.8288	5.82703	6.96765	8.30511	4.61717
Ghir_A01G000880	17.0534	17.5749	28.4003	27.8972	16.2208	13.1514	11.0806	7.74136	9.20592	10.3113	11.7033
Ghir_A01G000890	6.96546	5.85743	5.66077	12.378	13.0984	10.3066	7.59551	4.04655	2.95432	1.37638	1.62119
Ghir_A01G000900	3.23008	1.41937	1.58933	5.18307	24.4173	9.38072	4.52741	1.95	1.3482	0.771331	2.72335
Ghir_A01G000910	4.99374	4.08714	4.71118	9.22168	5.55197	6.94582	6.53863	4.82238	6.99322	6.00722	4.94256
Ghir_A01G000920	0	0.00873058	0.0171978	0.148756	0.0353368	0.105491	0.0776871	0.108256	0.222412	0.188388	0.226852
Ghir_A01G000930	5.69017	5.70829	3.89724	4.46763	3.52292	3.20771	3.44813	3.61807	3.15427	2.21845	1.91064
Ghir_A01G000940	1.36577	1.14001	1.21546	1.73338	1.60352	1.48862	1.66323	1.10032	0.252308	0.279324	1.28431
Ghir_A01G000950	7.55196	6.93112	7.79615	7.76316	6.32554	7.0633	7.52508	6.66974	5.23211	3.56952	2.24124
Ghir_A01G000960	0.732906	0.415868	0.21781	0.739728	0.346443	0.719955	1.84172	4.61708	3.67633	4.19451	0.923031
Ghir_A01G000970	1.62518	1.64364	2.95885	2.16427	0.681757	1.04989	0.603141	0.655996	1.43034	1.10645	3.6199
Ghir_A01G000980	7.25971	6.69926	6.64808	5.5738	5.52869	3.8751	3.29683	3.89141	3.80816	4.07706	3.37921
Ghir_A01G000990	77.9809	75.5865	63.3369	123.933	98.9373	135.589	115.071	97.9543	67.7583	32.9628	40.6374
Ghir_A01G001000	5.99924	7.79737	5.70739	7.17727	8.14555	8.68935	8.10328	9.45459	11.8401	10.1672	10.8179
Ghir_A01G001010	11.2225	16.1723	10.4401	13.6873	11.6916	12.4544	10.9837	9.61272	7.19048	6.84926	5.91934
Ghir_A01G001020	4.47855	4.6501	5.0344	6.40099	6.29616	8.39015	7.2894	7.44311	4.56583	3.136	2.7296
Ghir_A01G001030	0	0	0	0	0	0.0291224	0.0750341	0.00573369	0	0.0363552	0
Ghir_A01G001040	0.028344	0	0.0278795	0	0.0409711	0	0	0	0	0	0
Ghir_A01G001050	0.796331	0.209361	1.04022	0.959554	0.696581	0.818239	0.615525	1.45807	0.56541	0.261541	6.01827
Ghir_A01G001060	0.0164478	0	0.0825141	0.0648589	0.0636	0.115206	0.101081	0.0507574	0.0162186	0	0.0343449
Ghir_A01G001070	6.06334	6.87561	6.07955	8.00688	6.277	7.77648	7.72418	7.91871	6.53189	4.33968	4.888
Ghir_A01G001080	0.0155215	0	0.0310218	0.00801799	0	0	0	0.00803903	1.45282	0.472503	0.00846627
Ghir_A01G001090	0.126998	0.014202	0.0493003	0.0774466	0.0273426	0.0494981	0.0216031	0	0.0210953	0.174814	0.363618
Ghir_A01G001100	0.722129	0.24635	0.143834	0.520531	0.882611	0.411309	0.220115	0.0281826	0.202801	0.773814	0.590848
Ghir_A01G001110	0.0422885	0.0143828	0.00682891	0.00681727	0.0444679	0.00686254	0.00713108	0.0149199	0.0284349	0.0759944	0.294267
Ghir_A01G001120	30.3176	32.3434	29.3758	38.7401	31.219	24.5387	25.045	28.434	20.7255	28.7548	20.5937
Ghir_A01G001130	5.61096	5.44816	4.99719	6.23153	5.418	6.34699	6.37816	6.19497	6.30937	4.41434	5.06696
Ghir_A01G001140	2.68406	3.83846	2.82003	2.46777	1.69187	2.47663	1.51211	1.7143	1.65241	0.794667	0.80199
Ghir_A01G001150	1.42766	1.40867	1.46742	1.36962	1.04019	1.59206	1.07424	0.656125	0.743891	0.60392	0.455923
Ghir_A01G001160	0	0	0	0	0	0	0	0	0	0	0
Ghir_A01G001170	6.69365	7.64801	6.5444	8.34376	7.38436	8.74353	8.7964	9.54436	8.33398	8.21586	5.99952
Ghir_A01G001180	6.63572	7.4138	6.03572	7.38274	5.09201	5.26896	4.65313	4.01077	3.04364	2.37395	1.22866
Ghir_A01G001190	15.6764	18.2324	16.6026	17.3256	17.943	15.8765	1.48571	1.48707	40.6277	15.9423	30.5125
Ghir_A01G001200	0.0110911	0.0443826	0.0330452	0.100003	0.258392	1.49964	1.54368	0.273873	0.258871	0.0842697	0.0245673
Ghir_A01G001210	1.30025	1.19064	0.262084	1.53585	0.802502	1.82385	1.01963	3.16669	1.44636	0.167481	0.166275
Ghir_A01G001220	0	0	0.0061759	0	0	0	0	0	0	0	0
Ghir_A01G001230	15.3848	16.875	12.2889	17.7893	20.3634	19.5181	21.567	19.0116	18.7828	20.1405	19.8225
Ghir_A01G001240	0.483837	0	0.108543	0.542205	2.61294	1.83645	0.708497	0	0	0.0574846	0
Ghir_A01G001250	0.122109	0	0.0404113	0.165265	1.16335	1.50308	0.767614	0	0	0	0
Ghir_A01G001260	0.406091	0.296608	0.315759	0.629047	4.97366	2.9877	1.12782	0	0	0	0
Ghir_A01G001270	0.158625	0.0313025	0.031042	0.218428	3.40706	13.4046	19.3416	0.0325703	0	0	0
Ghir_A01G001280	21.3884	10.1575	33.7975	47.2919	5.15801	0.524857	0.396411	0.158152	0	0.040856	1.48785
Ghir_A01G001290	6.23392	5.21942	5.19763	9.36609	6.70944	7.23105	7.98088	8.03486	11.2923	14.945	18.4727
Ghir_A01G001300	0.682074	0.476704	0.298559	0.584471	0.424074	0.485529	0.717702	0.88196	1.14883	2.45609	0.302462
Ghir_A01G001310	0.0938398	0	0.0091904	0.0455477	0	0	0	0	0.237526	0.0500954	0.0202442
Ghir_A01G001320	0	0	0	0	0	0	0	0	0	0	0
Ghir_A01G001330	0	0	0	0	0.0913235	0	0	0.130277	0.160103	0.299913	0
Ghir_A01G001340	0	0	0	0	0	0	0	0	0	0	0
Ghir_A01G001350	0	0.0208959	0.0206171	0	0	0	0	0.0200593	0.0830664	0.0456089	0
Ghir_A01G001360	0	0	0	0	0	0	0	0	0	0	0
Ghir_A01G001370	7.84319	5.5481	5.4387	6.45296	9.28807	6.3985	6.78634	10.4586	7.40043	11.1069	17.3857
Ghir_A01G001380	0.825863	0.948138	0.599129	0.880204	1.05971	1.00997	0.585287	0.946824	0.547492	0.853975	1.34223
Ghir_A01G001390	5.13177	5.43203	6.08994	8.07368	8.51269	9.04747	8.4311	10.8994	40.7226	68.9014	93.7223
Ghir_A01G001400	37.5828	31.1269	15.6567	35.6779	28.2693	32.2468	33.639	27.4306	17.7666	9.73132	9.71364
Ghir_A01G001410	28.3587	29.0482	26.0294	27.1804	21.1801	19.9384	22.1493	22.8125	16.8626	10.7472	10.3021
Ghir_A01G001420	4.55688	4.57724	4.38832	4.71385	3.67575	3.90653	3.95637	3.48027	5.56207	2.35789	1.82784
Ghir_A01G001430	9.94588	9.78593	10.6756	9.98601	8.38643	10.4531	10.5075	7.56513	6.97413	4.06324	2.9777
Ghir_A01G001440	12.1574	11.0198	8.50803	15.5288	15.3912	13.9641	13.5439	7.53873	6.18595	2.65357	3.67412
Ghir_A01G001450	5.54995	6.14979	5.69871	6.19824	4.92517	6.40246	6.32301	8.46457	6.93102	4.04856	8.1131
Ghir_A01G001460	2.213	2.87044	1.3695	1.87107	1.8925	2.18081	2.09412	1.63343	1.13738	1.0682	0.937587
Ghir_A01G001470	17.0076	18.1493	16.7021	21.0641	19.3997	20.6008	19.5021	19.5702	14.0574	11.7998	9.95034
Ghir_A01G001480	0	0	0	0	0	0	0	0	0	0	0
Ghir_A01G001490	14.2605	15.2477	14.3553	15.3642	13.7705	14.3927	14.9197	24.3595	23.1362	24.3235	17.5337
Ghir_A01G001500	0.0720118	0.0148258	0.0859142	0.0426396	0.145216	0.0373302	0.0357757	0.0227653	0.0648682	0.422845	0.328922
Ghir_A01G001510	0.0162847	0.0509272	0	0	0.0330232	0.0166711	0	0.037677	0.0855212	1.17077	0.145784
Ghir_A01G001520	0.0220916	0	0.0274639	0.0166453	0.0274755	0	0	0	0.0441851	0.0238933	0.0225759
Ghir_A01G001530	66.247	64.1504	59.1948	51.2071	39.5227	34.776	37.2599	28.8903	30.3822	33.2962	27.1839
Ghir_A01G001540	0.0309633	0	0	0	0	0.0297991	0.0144302	0.0149884	0	0.0160108	0.0163833
Ghir_A01G001550	8.53619	9.43919	9.5147	9.90923	6.96166	8.00573	8.021	6.84526	5.59634	5.60524	4.60998
Ghir_A01G001560	37.0887	37.7555	41.2794	29.8208	24.7232	20.0298	23.7286	19.0452	19.0198	20.9189	18.4774
Ghir_A01G001570	1.95032	1.70218	1.82084	1.82393	1.64633	1.89559	1.33254	1.47933	1.59247	1.35999	0.768598
Ghir_A01G001580	4.40192	5.43275	5.38179	5.21065	3.88288	4.76093	4.58296	3.68447	3.3766	3.09076	2.72338
Ghir_A01G001590	2.18858	2.34752	2.79128	3.12336	1.50046	2.28613	1.56548	1.47495	1.95935	1.95941	2.40316
Ghir_A01G001600	0.0758421	0.0647227	0.142265	0.204657	9.78618	16.8094	16.4937	9.39569	15.5654	31.0064	18.121
Ghir_A01G001610	1.5248	1.74696	1.31427	1.41471	1.49777	1.04684	0.933386	0.711785	0.592726	0.398374	0.596402
Ghir_A01G001620	1.67001	1.48112	0.92179	1.5442	3.65732	1.35576	1.62986	1.87887	2.15773	1.19157	0.895893
Ghir_A01G001630	0	0	0	0	0	0	0	0	0	0	0
Ghir_A01G001640	0	0.0265876	0	0	0	0	0	0	0	0	0
Ghir_A01G001650	12.3569	34.677	13.0597	5.49394	0.887743	0.485396	0.267506	0.159745	0.131489	0.0481886	0.330695
Ghir_A01G001660	0	0	0	0	0	0	0	0	0	0	0
Ghir_A01G001670	28.9895	22.7999	18.0398	46.1457	31.2785	29.2439	13.8306	11.0832	11.094	11.205	3.75991
Ghir_A01G001680	4.63226	5.12861	3.79108	6.29369	8.12614	9.92848	7.76985	6.69518	7.44205	7.70606	6.00128
Ghir_A01G001690	4.27251	4.66514	3.42174	3.911	2.86033	2.82064	3.0242	2.70646	2.53763	3.19361	2.59092
Ghir_A01G001700	3.91883	1.72271	1.75349	2.22163	1.32919	0.383389	0.308771	0	0.158807	0	0.164192
Ghir_A01G001710	0.111455	0.247548	0.072537	0.0126446	0.126038	0.885142	0.820267	0.523974	0.725178	0.72094	0.0948785
Ghir_A01G001720	0	0	0.0164862	0	0.00931695	0.00885768	0	0	0	0	0
Ghir_A01G001730	0	0	0.0142382	0	0.0481209	0	0	0	0.0730491	0	0.224993
Ghir_A01G001740	18.802	43.729	14.1242	6.54925	5.00792	4.60138	6.03611	4.87401	6.83783	14.032	5.24432
Ghir_A01G001750	0	0	0	0	0.0112088	0	0	0	0	0	0
Ghir_A01G001760	0.833915	0.502708	0.682402	0.249394	0.355266	0.259915	0.248338	0	0	0	0
Ghir_A01G001770	10.5043	10.7248	13.9431	3.38995	1.48536	0.317566	0.135157	0.780869	0.41455	1.03198	19.0721
Ghir_A01G001780	1.17404	0.61188	0.85159	0.489111	0.400436	0.275917	0.235156	3.60077	4.34656	6.6862	3.83701
Ghir_A01G001790	0.490971	0.558761	0.481472	0.72657	0.832112	1.11719	0.710696	0.64126	0.388903	0.997496	0.500029
Ghir_A01G001800	1.30432	0.884953	1.2729	1.13841	0.909774	0.550948	0.146421	0.131065	0.19318	0.333695	1.40323
Ghir_A01G001810	1.09178	0.96594	1.14441	1.40741	0.813649	1.22348	0.686603	0.285522	0	0.0286253	0
Ghir_A01G001820	0.139226	0.0698513	0.0933899	0.116984	0.0809354	0.0123531	0	0	0	0	0.107792
Ghir_A01G001830	1.12109	1.27384	0.492244	1.73963	0.828742	0.222549	0.283881	0	0.572374	0.0745504	0.412286
Ghir_A01G001840	0	0	0	0	0	0	0	0	0	0	0
Ghir_A01G001850	2.46124	1.7562	1.61094	1.37096	0.8965	0.283987	0.638116	0.254618	0.461982	0.432203	0.111587
Ghir_A01G001860	2.3639	3.2742	2.72663	2.67236	1.47728	1.58809	1.52163	0.945456	0.77762	1.14442	0.568126
Ghir_A01G001870	0.757093	0.579816	0.315892	0.682876	0.776968	0.634897	0.992607	1.63707	1.74444	0.987584	0.383425
Ghir_A01G001880	0	0	0	0	0	0	0	0	0	0	0
Ghir_A01G001890	2.47534	1.74441	1.25756	1.4978	1.16884	0.611783	0.653734	0.510829	0.278267	0.58454	0.0638112
Ghir_A01G001900	0	0	0	0	0	0	0	0	0	0	0
Ghir_A01G001910	0.33836	0.211886	0.292679	0.24774	0.433281	0.292138	0.373923	0.687682	0.892045	1.10384	0.133577
Ghir_A01G001920	0	0.0223718	0	0.0330808	0.0812934	0.0237386	0.022285	0	0	0.0988732	0.0113207
Ghir_A01G001930	2.77753	2.71112	3.06844	2.67281	1.95197	2.36385	2.19837	2.32276	2.11803	2.86387	1.67827
Ghir_A01G001940	0	0	0	0	0.0101159	0.0192345	0	0.545603	82.8463	181.386	387.879
Ghir_A01G001950	6.10361	2.46497	9.36558	10.1849	3.81277	5.81199	5.15123	1.47614	2.18083	0.475204	0.0243992
Ghir_A01G001960	0	0	0	0	0	0	0	0	0	0	0
Ghir_A01G001970	0.0409698	0.020516	0.0512936	0.0514644	0.111981	0.0102227	0.0844137	0.097428	0.228502	1.74664	0.0208517
Ghir_A01G001980	0.0106373	0.0953811	0.105508	0	0	0	0	0	0.0634007	1.06987	0
Ghir_A01G001990	4.61737	4.94962	4.14787	4.38308	3.34117	2.9258	2.3363	2.09111	1.57988	1.35008	1.50366
Ghir_A01G002000	30.0776	34.1921	27.6116	43.1829	43.8301	47.9365	52.868	60.499	44.6826	31.0047	39.0827
Ghir_A01G002010	0.930003	0.690183	1.08692	0.262607	0.169606	0.420358	0.207591	1.10664	1.32188	1.55098	0.238584
Ghir_A01G002020	6.60975	5.94914	18.8198	6.5123	1.33311	0.487863	0.754843	0.479001	0.969129	0.578755	4.78008
Ghir_A01G002030	0.20062	0.318107	0.352302	0.664314	0.379263	0.19485	0.280025	0.285731	0.387973	0.0519728	0.431571
Ghir_A01G002040	21.1035	19.081	19.7569	8.70404	16.0669	8.1999	8.17479	17.099	21.1212	23.3075	14.6313
Ghir_A01G002050	0	0	0	0.00601988	0.00688179	0.0563393	0.131073	0.110649	0.0307554	0.0201473	0.00727229
Ghir_A01G002060	1.97224	1.86882	2.61475	1.82085	0.771292	1.02021	0.995403	0.594987	0.251328	0.114518	0.701296
Ghir_A01G002070	0.899381	1.00136	0.912353	0.909696	0.513065	0.497417	0.40092	0.568521	0.264871	0.154017	0.665189
Ghir_A01G002080	9.93212	13.5642	8.70924	9.14613	8.57707	7.04133	8.52806	10.9828	7.51783	5.27411	8.33726
Ghir_A01G002090	2.99186	3.76601	2.74687	3.02247	2.43548	3.22634	2.59414	2.0096	2.34578	1.88939	2.07792
Ghir_A01G002100	6.75303	8.29348	13.5331	9.82719	8.65858	11.9405	10.3237	5.60721	7.41081	5.81231	5.37639
Ghir_A01G002110	7.51391	7.95076	6.82549	11.0669	22.2837	24.3684	20.5579	19.787	25.5721	33.9773	34.89
Ghir_A01G002120	4.774	4.28063	6.94183	5.30508	4.0966	4.09284	4.29345	4.73031	3.67578	1.63222	2.50639
Ghir_A01G002130	2.6885	3.09144	2.8733	2.4123	3.26532	3.91514	4.12935	4.47329	6.44269	3.84969	4.39176
Ghir_A01G002140	3.5512	3.4772	3.7105	2.68278	1.78904	2.51174	1.61434	2.79093	6.908	6.80748	8.03294
Ghir_A01G002150	5.59779	6.88144	5.54769	7.01948	9.13747	10.0214	8.53014	7.9258	8.34155	7.80699	7.40032
Ghir_A01G002160	0.486145	1.02559	0.290902	0.1484	0.0744725	0.023042	0.0410025	0.232131	0.133528	0.0908228	0
Ghir_A01G002170	0.0303414	0.0157723	0	0	0	0	0	0.280715	4.33813	25.1785	15.2258
Ghir_A01G002180	0	0	0	0	0	0	0	0	0	0	0
Ghir_A01G002190	0	0	0	0	0	0	0	0	0	0	0
Ghir_A01G002200	0.071571	0.136467	0.0279345	0.02856	0.042475	0.014177	0.0146275	0.0229207	0	0	0
Ghir_A01G002210	10.4911	27.9666	9.17822	8.94578	5.40221	4.32175	4.21157	4.79114	4.54882	2.30583	1.29126
Ghir_A01G002220	0	0	0	0	0	0	0	0	0	0	0
Ghir_A01G002230	0.0662627	0.0682206	0.0539899	0.0817855	0.203165	1.25968	1.41213	0.0572965	0.313375	0.242847	0
Ghir_A01G002240	7.94753	9.98818	8.08293	9.99921	13.7849	16.9217	17.3552	23.7228	26.2536	30.5896	28.1441
Ghir_A01G002250	0	0	0.0102625	0	0.201935	0.00992563	0.020628	0.0207266	0.101471	1.11247	0.0227112
Ghir_A01G002260	6.24044	6.82413	4.8017	5.80772	5.63798	4.81149	4.59557	4.60889	5.69458	5.13259	4.08206
Ghir_A01G002270	4.70573	4.34256	2.8719	4.38471	4.94402	5.05067	3.81899	1.12583	2.07933	2.68804	2.04301
Ghir_A01G002280	9.57618	12.3783	13.4403	17.2572	16.608	26.7146	24.7422	22.1975	12.5658	8.09466	8.07073
Ghir_A01G002290	3.24861	2.50884	2.28886	2.88852	2.48598	2.29795	1.24834	2.00733	3.23419	3.4439	1.2945
Ghir_A01G002300	5.40116	5.68946	4.36778	5.45386	4.03881	5.6793	4.40583	4.24433	5.00143	3.58795	2.64954
Ghir_A01G002310	0.324221	0.246089	0.125794	0.251615	0.21234	0.786097	1.04131	0.0624002	0.267879	0.691193	0.0630946
Ghir_A01G002320	5.61029	4.93343	5.4294	4.82872	5.23883	4.79309	4.24603	3.95662	3.51033	2.9872	3.39655
Ghir_A01G002330	4.61329	4.0123	4.19038	4.30603	3.71631	3.63752	3.18764	2.57881	1.39161	1.17241	0.894141
Ghir_A01G002340	3.52442	3.41388	11.8951	5.83513	9.35696	6.58674	8.35644	4.15149	2.3288	2.04077	4.35493
Ghir_A01G002350	3.64837	4.78672	3.94818	3.1394	2.83257	3.59547	3.40394	3.66143	4.31301	4.31152	3.7903
Ghir_A01G002360	0	0	0	0.00716853	0	0.0073608	0.00715319	0.0143747	0	0	0
Ghir_A01G002370	3.75076	4.32444	4.92929	5.38627	4.43443	4.54511	4.52594	5.79199	5.68013	7.42928	6.19052
Ghir_A01G002380	6.80277	8.5707	8.17902	6.63882	6.06951	7.33797	6.22563	9.86506	10.0227	7.83371	10.9519
Ghir_A01G002390	6.11617	6.49037	5.66278	5.98118	3.68406	4.40098	3.26303	3.79344	2.90794	1.56164	1.652
Ghir_A01G002400	23.1794	21.327	21.5668	24.1851	22.009	21.7333	23.3657	31.8819	24.2544	15.8874	11.9046
Ghir_A01G002410	0	0	0	0	0	0.0628311	0.0435265	0.0866701	0	0.0464576	0
Ghir_A01G002420	8.44626	9.48827	7.71531	9.89731	9.06458	9.92814	11.9634	11.6006	9.49556	6.95022	6.35083
Ghir_A01G002430	0.585733	0.0416392	0.501568	0.250522	0.803637	0.0829919	0.592577	0.511996	1.61889	0.813379	0.189897
Ghir_A01G002440	0	0	0	0.0206755	0	0	0	0	0	0.110029	0
Ghir_A01G002450	4.40596	3.41554	4.42967	7.28779	12.4046	14.0941	14.3106	13.2186	17.3013	24.9368	27.1138
Ghir_A01G002460	3.00631	3.31143	3.28156	3.85113	2.44645	4.15349	4.54705	8.69167	17.3254	15.5686	22.9579
Ghir_A01G002470	0	0.0346297	0.094095	0.00888604	0.0765792	0.0705528	0	0	0.979828	0.788395	0.540029
Ghir_A01G002480	0	0	0	0.068633	0	0	0	0	0	0	0.0250799
Ghir_A01G002490	12.1641	13.4819	12.6112	10.5964	8.78846	8.88417	9.13984	7.83613	6.48616	6.29632	5.39302
Ghir_A01G002500	5.485	5.43973	5.58355	6.99629	4.7151	5.52082	4.99805	3.97951	3.58162	1.28651	1.19181
Ghir_A01G002510	0.0497642	0	0.0251835	0.0167604	0.0247539	0.00860527	0	0	0.0681076	0	0.00860347
Ghir_A01G002520	9.16288	7.32121	8.28042	12.2945	37.3097	56.0446	50.4236	61.5447	89.2729	118.11	78.5219
Ghir_A01G002530	0.381425	0.678167	0.432427	0.381217	0.350271	0.667853	0.752451	0.297205	0.295118	0.223425	0.208995
Ghir_A01G002540	1.87531	1.1411	1.63262	1.55451	1.31096	1.4605	1.36559	0.985893	0.632853	0.401397	0.251522
Ghir_A01G002550	0.143226	0.208451	0.0988354	0.207594	0.21214	0.348769	0.214219	0.347295	0.524462	0.602468	0.691042
Ghir_A01G002560	37.5611	35.1848	38.9864	36.4227	45.9257	49.2183	43.2446	42.0231	44.5152	58.3887	45.7001
Ghir_A01G002570	0.979958	0.652598	0.142963	0.918686	0.709853	1.30453	0.789727	0.167997	0.0603168	0.0983079	0.0214866
Ghir_A01G002580	0	0	0	0	0.00392908	0	0	0	0	0	0
Ghir_A01G002590	0	0	0	0	0	0	0	0	0	0	0
Ghir_A01G002600	0.136372	0.0617281	0.0657377	0.0892087	0.088467	0.124137	0.0940013	0.289817	1.42648	0.0496173	0.0348575
Ghir_A01G002610	0	0	0	0	0.0349015	0	0.0734472	0	0	0	0
Ghir_A01G002620	2.02613	1.4933	1.66925	1.64835	2.4243	3.52753	3.18115	1.65221	4.82167	4.88813	6.10807
Ghir_A01G002630	0.26713	0.24047	0.208125	0.135099	0.133803	0.0749548	0.0731109	0.1124	0.0600343	0.131176	0.0299226
Ghir_A01G002640	0.81952	0.727374	0.935104	1.05619	1.00582	1.16156	0.557024	0.66056	0.561866	0.443383	0.429323
Ghir_A01G002650	0	0	0	0	0	0	0	0	0	0	0.0170877
Ghir_A01G002660	8.63768	12.4302	13.8181	11.8598	5.85406	6.86947	5.92458	7.66817	9.12496	8.79672	11.0238
Ghir_A01G002670	4.37294	4.37765	4.84205	4.33402	3.96248	3.53088	3.74907	4.14588	4.17924	4.32686	4.78602
Ghir_A01G002680	12.1056	11.8176	13.9107	12.7632	9.85114	9.67678	9.78114	11.1284	10.1545	5.60342	6.35064
Ghir_A01G002690	2.01371	1.98423	1.63453	2.2425	2.23442	2.64484	2.36154	1.22986	0.682744	0.191816	0.192345
Ghir_A01G002700	3.63708	3.03073	2.731	2.7279	2.85363	2.98728	4.24851	3.31109	3.96016	1.47527	1.56098
Ghir_A01G002710	0.475365	0.464972	0.445856	0.436628	0.462151	0.271961	0.488427	0.277014	0.288219	0.349335	0.268795
Ghir_A01G002720	0.873195	1.15091	1.04893	0.928558	0.867635	1.02913	0.700655	0.455773	0.395662	0.412068	0.273145
Ghir_A01G002730	3.88358	3.5197	3.55457	2.81708	3.16056	2.99722	3.79891	2.23676	1.70467	1.06059	1.14758
Ghir_A01G002740	3.01911	1.99356	2.20305	2.33409	2.48345	2.13042	2.05899	1.66188	1.33549	0.370385	0.786081
Ghir_A01G002750	22.989	24.138	21.0925	17.6643	14.2265	15.2381	18.6746	17.302	15.1674	11.8167	9.74028
Ghir_A01G002760	3.95875	3.33736	3.11134	4.61041	3.57135	3.96587	3.62649	4.31682	4.1687	2.93801	2.39822
Ghir_A01G002770	0	0	0	0	0	0	0.0374092	0	0	0.0193428	0
Ghir_A01G002780	5.48105	5.20772	5.62263	5.56987	6.82724	5.88242	6.40813	5.52961	6.84023	6.50762	4.7527
Ghir_A01G002790	8.88441	9.78789	12.9042	11.5161	26.5303	33.3118	34.2789	34.8432	18.0646	13.1975	9.87558
Ghir_A01G002800	0.364791	0.359513	0.263644	0.172597	0.168371	0.122609	0.172888	0.108164	0.11099	0.0897858	0.116544
Ghir_A01G002810	0	0	0	0	0	0	0	0	0	0	0
Ghir_A01G002820	1.83272	1.99864	1.90849	1.81246	1.10289	2.19827	1.38399	1.48131	0.914748	1.03919	0.335748
Ghir_A01G002830	5.31252	4.59923	6.209	8.78029	7.79723	8.73587	8.64594	8.69428	5.29023	2.56516	3.87307
Ghir_A01G002840	9.60645	5.66181	9.69257	11.7591	7.76346	2.48352	1.76877	9.39262	12.7029	16.8263	13.6067
Ghir_A01G002850	1.67149	2.52188	1.42802	1.73493	1.52018	1.86088	1.66494	2.29769	1.79091	1.53769	1.17738
Ghir_A01G002860	1.20904	1.64771	1.35623	1.29208	1.06295	1.4779	1.55215	1.53348	1.70927	1.49511	1.3527
Ghir_A01G002870	1.87333	2.47788	1.40768	1.84724	1.80882	2.19758	1.47134	1.57286	1.58612	1.55669	1.05281
Ghir_A01G002880	0.0137688	0.0851056	0.140903	0.0573618	0.0830697	0.0435461	0.308466	0.607179	0.101354	0.0598568	0.0309982
Ghir_A01G002890	10.3982	11.0311	12.8732	11.8498	8.48607	10.9105	10.8535	12.5611	11.7144	6.46673	10.2677
Ghir_A01G002900	0	0.0331239	0.0109543	0.0107951	0.0321964	0	0	0	0	0.0703641	0.193037
Ghir_A01G002910	0	0	0	0	0	0	0	0	0	0	0
Ghir_A01G002920	0.543283	0.594196	0.911819	0.59733	0.22601	0.396213	0.346933	0.584387	0.444517	0.141579	0
Ghir_A01G002930	3.32583	4.41894	3.26979	3.14862	3.85902	3.50445	4.64836	5.20658	3.57489	4.52544	4.46765
Ghir_A01G002940	11.2767	11.0349	9.1808	10.8943	14.5956	14.9968	15.4041	13.5299	12.7594	20.601	18.8199
Ghir_A01G002950	0	0	0.0811724	0.0257471	0.0511938	0.130847	0.0271934	0.134873	0.270034	0.285729	0.374322
Ghir_A01G002960	1.9123	1.75351	2.1084	2.26972	1.91975	2.56835	2.15263	2.01044	1.63238	0.796049	0.915252
Ghir_A01G002970	0.339795	0.579412	0.494157	0.303314	0.344422	0.713072	0.390605	0.821581	0.605093	0.765485	0.627227
Ghir_A01G002980	3.80591	3.06367	4.82519	11.5637	15.7971	20.157	24.845	11.1594	12.141	7.81366	4.93992
Ghir_A01G002990	12.5695	10.3192	13.1525	15.876	19.1873	18.932	13.7032	13.2343	19.1156	21.6935	15.8791
Ghir_A01G003000	0	0	0	0.0202329	0.0512973	0.0108893	0	0	0	0	0.0223955
Ghir_A01G003010	0.0370849	0.0121332	0	0.0474124	0.0134848	0.0976006	0.0606351	0.151935	0.281657	0.026595	0.0122276
Ghir_A01G003020	9.19962	7.83583	7.753	8.73675	7.73599	8.01741	6.43646	5.70501	6.35813	5.39709	4.54423
Ghir_A01G003030	3.30913	3.69918	3.22866	3.42529	5.9057	4.93955	3.6464	3.44445	2.67866	3.286	1.81381
Ghir_A01G003040	2.08054	2.9774	2.04148	2.37592	0.949871	1.52568	2.6933	2.89997	0.816804	0.611655	0.41734
Ghir_A01G003050	2.69252	1.82012	1.05848	0.964287	0.797636	0.510074	0.504302	1.07996	1.67564	0.669936	0.128868
Ghir_A01G003060	0.0245038	0.0253861	0	0.0261226	0.158869	0.13064	0.0503616	0	0	0	0
Ghir_A01G003070	17.3252	16.7876	20.3628	15.976	9.04732	10.3147	10.0913	9.96816	11.0321	6.40345	4.61965
Ghir_A01G003080	0.990841	1.17407	1.18884	1.13286	0.941958	0.875524	1.01021	1.39099	0.94964	0.346512	0.396848
Ghir_A01G003090	0	0	0.00947197	0	0.0180341	0.00979583	0.0285862	0	0	0	0
Ghir_A01G003100	3.0329	3.42757	4.56874	5.57361	2.56781	2.14513	1.62316	0.43448	0.246202	0.119947	0.0359994
Ghir_A01G003110	3.24378	2.62113	0.623555	2.41835	1.17997	2.49262	2.4911	4.36877	4.73369	1.68118	0.768744
Ghir_A01G003120	8.92417	9.16686	7.5638	6.18366	7.58132	4.49169	5.89562	6.01774	4.21407	3.85956	4.33168
Ghir_A01G003130	8.34107	5.38203	6.74651	5.38956	11.8749	4.77902	6.47089	13.9952	23.946	17.8533	15.5006
Ghir_A01G003140	7.64556	8.82228	6.50113	8.375	8.30086	8.20983	7.99492	9.95761	6.50782	3.82384	4.9427
Ghir_A01G003150	6.92684	6.73212	7.11119	7.19312	8.04795	8.25924	7.78547	9.72852	13.1105	7.10758	7.79111
Ghir_A01G003160	3.15633	11.9431	7.93112	2.3364	2.04759	2.37463	0.832472	1.26388	4.91974	1.27357	0
Ghir_A01G003170	0.32508	0.552809	0.464444	0.481762	0.539637	2.00416	1.59406	1.21653	1.67883	1.61768	2.28723
Ghir_A01G003180	2.82102	3.70984	2.20709	2.7227	1.90472	1.50155	1.76049	1.62079	1.11095	1.02068	1.23962
Ghir_A01G003190	2.59733	1.25978	3.57944	4.78382	2.33817	3.76595	3.37595	1.71033	1.91849	0.888595	0.533243
Ghir_A01G003200	0.18746	0.173597	0.0541485	0.125376	0.213483	0.018129	0.0536	0	0.146497	0.111786	0.183852
Ghir_A01G003210	5.88265	5.9771	5.04532	4.90321	3.24511	2.73203	2.91168	2.56678	2.70474	1.88949	1.65392
Ghir_A01G003220	8.93259	7.37676	14.2031	6.96142	3.59604	2.13058	2.05238	2.35495	2.32426	3.15528	10.4328
Ghir_A01G003230	5.02836	6.03901	5.78095	6.07725	4.93989	5.88859	3.34046	5.20538	3.33189	3.18733	3.2984
Ghir_A01G003240	0.167538	0.0689584	0.119044	0.201797	2.01389	0.788457	0.466223	0.740141	2.16028	5.0071	2.75455
Ghir_A01G003250	11.0203	12.1465	10.736	9.17518	5.86011	4.20342	3.4439	4.5973	5.61725	1.49052	0.131535
Ghir_A01G003260	2.53834	2.71592	2.35371	2.45578	1.35738	1.87922	1.66747	1.74482	1.15541	0.544617	0.779098
Ghir_A01G003270	0.129797	0.140695	0.174251	0.148772	0.232978	0.173701	0.110784	0.102559	0.231346	0.407669	0.574208
Ghir_A01G003280	0	0	0	0	0	0	0.00541588	0.00583859	0	0	0
Ghir_A01G003290	0.031465	0.0748122	0.110529	0.151991	0.0432365	0.0372419	0.0159465	0.00525476	0.0265644	0.0171101	0.147644
Ghir_A01G003300	0	0	0	0	0	0	0.0178703	0.00590032	0	0	0.0268414
Ghir_A01G003310	0	0	0	0	0	0	0	0	0	0	0
Ghir_A01G003320	0.00365184	0	0	0	0.0111081	0.0119925	0	0	0	0.00401731	0.0123669
Ghir_A01G003330	0	0	0	0	0	0	0	0	0	0	0
Ghir_A01G003340	7.35688	8.89551	5.33992	6.60324	6.34964	5.39005	4.94892	6.81403	4.84453	4.84227	4.11367
Ghir_A01G003350	7.61261	6.63591	7.87117	8.05819	8.59899	8.45498	10.6012	9.76628	8.47796	5.53836	7.49608
Ghir_A01G003360	1.56347	1.96666	1.48723	1.84237	1.56029	1.29005	0.908255	0.882537	0.690309	0.745947	0.498809
Ghir_A01G003370	0.0436829	0.0477638	0.047328	0.0330704	0.0105519	0.034942	0.0608136	0.758785	1.0724	0.625858	0.379422
Ghir_A01G003380	17.0425	16.8517	16.8664	19.1446	18.321	20.0546	25.2994	21.4244	14.4474	7.49771	7.05013
Ghir_A01G003390	54.3647	43.8975	42.9703	61.3649	59.7499	64.4615	63.4932	48.3116	32.4828	24.2671	24.3601
Ghir_A01G003400	8.33212	9.34714	7.11985	7.30435	6.30409	7.11073	7.1012	6.75542	4.83545	4.77875	3.28347
Ghir_A01G003410	3.49035	4.10906	2.83581	3.52821	3.30842	3.68574	4.36668	3.72709	2.69801	2.22155	0.836683
Ghir_A01G003420	14.5597	15.1097	16.2499	14.972	19.1583	13.239	14.6974	9.81244	13.7229	12.1894	5.14124
Ghir_A01G003430	26.2069	30.4409	17.2949	41.3472	58.3995	57.0158	60.3668	59.0009	43.5816	34.3589	34.5495
Ghir_A01G003440	0	0.0266687	0	0.0169319	0.00967807	0.00860478	0	0	0.164971	0.110959	0
Ghir_A01G003450	1.98715	2.88	2.74046	2.37431	1.74771	2.53243	1.85247	1.72731	1.96027	1.89194	1.60681
Ghir_A01G003460	0	0	0	0.0303958	0.00997613	0	0	0	0	0	0.0242447
Ghir_A01G003470	0	0	0	0	0	0	0	0	0	0	0
Ghir_A01G003480	1.9595	1.83847	2.2311	3.30875	1.19207	1.37501	0.22202	0.132257	0.994569	0.383485	0.266206
Ghir_A01G003490	0	0	0	0.0108308	0.0123815	0	0	0	0	0	0
Ghir_A01G003500	0	0	0.0123762	0	0	0	0	0	0	0	0
Ghir_A01G003510	0	0	0	0	0	0	0.0253506	0	0	0	0.0134127
Ghir_A01G003520	133.725	153.149	172.253	191.078	626.209	681.959	708.873	672.907	435.211	409.634	189.556
Ghir_A01G003530	4.456	4.19816	2.77078	3.86227	14.3623	20.4601	22.0266	23.078	14.4416	11.692	8.35713
Ghir_A01G003540	0	0	0	0	0	0.0234262	0.130403	0.0705049	0	0	0
Ghir_A01G003550	79.8618	76.1128	63.1013	64.2574	63.203	64.813	75.0734	62.9748	54.912	51.8304	47.4199
Ghir_A01G003560	0	0	0.0125758	0.00627719	0	0.00631888	0.00658516	0	0.00669657	0.0272696	0.0536873
Ghir_A01G003570	1.47866	0.908615	1.19244	2.37175	2.18549	1.4732	0.611762	0.224021	0.038151	0.0133635	0.0276863
Ghir_A01G003580	17.3387	36.5918	8.84784	9.75595	18.2939	1.03604	0.403063	3.1586	3.1528	8.02004	18.5242
Ghir_A01G003590	1.81082	2.29471	1.88317	2.62054	2.13641	1.65634	1.87071	1.38113	1.19596	0.866566	0.872934
Ghir_A01G003600	17.9914	15.7699	14.4674	12.4259	17.3278	11.5164	14.5843	16.7707	16.0295	15.0288	12.4708
Ghir_A01G003610	2.05101	2.91509	1.9943	3.54493	4.11816	6.07935	5.51773	4.92722	5.05323	4.57629	3.32423
Ghir_A01G003620	0.0979224	0.119956	0.0712278	0.0834635	0.226018	0.108914	0.0371442	0	0	0	0
Ghir_A01G003630	0	0	0	0.306213	0.418542	0.0452924	0.0430021	0	0	0	0
Ghir_A01G003640	3.97849	3.75185	4.504	4.06766	5.20804	2.87673	2.9512	3.03412	2.23541	2.97558	1.83425
Ghir_A01G003650	44.5856	30.2456	37.3867	40.6688	34.6264	35.5631	29.8066	8.07429	8.92373	6.41911	1.59124
Ghir_A01G003660	14.772	17.3356	22.3078	5.94187	3.44459	0.871339	0.350727	0.0872273	0.143365	0.784005	0.100433
Ghir_A01G003670	5.68744	0.0681589	0.0111013	8.6713	4.35572	6.75733	9.00747	14.111	1.43904	0	0
Ghir_A01G003680	14.1635	17.8527	11.2379	12.1105	8.48815	11.6799	6.44046	8.49198	4.18262	1.67663	1.11763
Ghir_A01G003690	0.323976	0.799803	0.426223	0.233296	0.229015	0.298368	0.185215	0.181644	0.184063	0.105145	0.05732
Ghir_A01G003700	0	0	0	0	0	0	0	0	0	0	0
Ghir_A01G003710	0.00756156	0	0	0	0	0.00796596	0	0	0	0.00787677	0.0177089
Ghir_A01G003720	0.0420049	0	0.0835948	0.504904	0.0622751	0.391532	0.924664	0	0	0	0
Ghir_A01G003730	0	0	0.0220418	0	0	0	0	0	0.00762635	0	0
Ghir_A01G003740	0	0	0	0	0	0	0	0	0	0	0
Ghir_A01G003750	0	0	0	0	0	0	0	0	0	0	0.0125993
Ghir_A01G003760	0.122763	0.0174612	0.017226	0.0169758	0.623588	0.907909	0.387704	0.16181	0	0	0
Ghir_A01G003770	0.296693	0.0183098	0.0726297	0.184944	2.3454	11.6193	6.87111	3.64144	0.356684	0.424361	0.0603607
Ghir_A01G003780	3.71204	2.2966	2.77606	3.2996	2.25127	5.96603	4.88496	1.13791	0.023725	0.0512046	0
Ghir_A01G003790	0.102637	0	0.157916	0.361053	7.477	11.2334	11.3809	5.32178	0.265856	0	0.0566602
Ghir_A01G003800	0.263101	0.17994	0.289209	2.93463	9.57932	14.5024	9.24471	1.69255	0	0	0
Ghir_A01G003810	0	0	0	0	0	0	0	0	0	0	0
Ghir_A01G003820	0	0	0	0	0	0	0	0	0	0.00847711	0.0314894
Ghir_A01G003830	6.15248	5.49555	5.38644	3.44886	6.70143	5.6155	6.4087	10.9274	9.23213	11.9915	8.46819
Ghir_A01G003840	2.74183	3.84434	3.14626	3.4371	2.75436	4.64006	3.25716	3.2588	3.36479	3.52674	3.33136
Ghir_A01G003850	14.9098	12.9118	11.6398	11.8236	15.8796	21.6477	19.5733	25.4578	32.9831	59.6797	20.0038
Ghir_A01G003860	2.71365	3.06194	2.94798	2.853	1.76504	1.63504	1.95507	2.24903	1.27507	0.926804	0.622915
Ghir_A01G003870	0.373088	0.0700372	0.240473	1.30159	12.4103	0.043368	0.0521303	0.0275318	0.0528864	0.307211	0.0391502
Ghir_A01G003880	0	0	0	0.0185103	0	0.0100587	0	0	0	0	0
Ghir_A01G003890	0.286701	0.278934	0.531668	0.388106	0.515765	0.649129	0.777636	0.648363	0.622385	1.47436	1.34543
Ghir_A01G003900	1.75651	1.86729	2.50254	2.31836	1.86686	1.77788	1.14858	0.54137	0.718822	0.570503	0.941918
Ghir_A01G003910	0	0	0	0	0	0	0	0	0	0	0
Ghir_A01G003920	0	0	0	0	0	0	0	0	0	0	0
Ghir_A01G003930	4.11306	3.45721	6.13596	7.97246	4.37183	9.49417	9.98708	6.99263	5.65675	0.326262	0.186034
Ghir_A01G003940	0.0575376	0.0190492	0.0128395	0.0065896	0.0249136	0	0	0	0	0.00679985	0.0826634
Ghir_A01G003950	0	0	0.0154571	0.0148511	0	0.0654276	0	0.02086	0.0052811	0.00569898	0.0114023
Ghir_A01G003960	0	0	0	0	0	0	0	0	0	0	0
Ghir_A01G003970	0	0	0	0	0	0	0	0	0	0	0
Ghir_A01G003980	6.61531	4.5869	4.83853	2.49811	2.85026	2.56644	2.92405	2.30918	1.96125	0.869349	0.778979
Ghir_A01G003990	2.58295	2.69304	3.69526	3.29996	1.5043	1.68379	1.40554	2.68172	1.01398	2.00435	2.41738
Ghir_A01G004000	0	0.0212284	0.0216886	0	0	0	0	0	0	0	0.0461312
Ghir_A01G004010	25.252	15.3473	18.1914	14.2094	8.26214	8.33797	4.60949	2.278	1.81169	2.35119	5.65206
Ghir_A01G004020	1.25305	1.22257	1.06614	1.0987	0.775258	1.23193	0.931813	0.613822	0.486137	0.269975	0.238213
Ghir_A01G004030	0.677472	0.511937	0.405143	0.402941	0.304729	0.559262	0.539234	0.418954	1.04455	0.127279	0.0131636
Ghir_A01G004040	0	0	0.0442568	0	0	0.0449214	0	0	0	0	0.0122259
Ghir_A01G004050	1.96217	2.21556	1.62803	1.78589	1.34447	2.46195	1.41077	0.789506	0.609644	0.638131	0.184817
Ghir_A01G004060	1.22808	1.35738	1.08373	1.49961	1.86474	2.12547	2.00592	1.88698	1.50888	1.53618	1.08996
Ghir_A01G004070	0	0	0.0118772	0	0	0	0	0	0	0	0
Ghir_A01G004080	15.1175	19.3217	25.0993	17.6894	14.8002	10.4796	11.2998	14.3119	12.9643	8.71532	14.9458
Ghir_A01G004090	2.7841	2.5647	2.53625	2.63806	2.10022	3.01527	2.984	3.43205	3.99101	3.46266	3.13932
Ghir_A01G004100	9.79284	11.3671	8.93791	7.46245	7.96626	5.60753	3.50439	10.8163	10.6137	16.3364	15.8813
Ghir_A01G004110	0	0.00444114	0.00876376	0	0.00829069	0.0128844	0	0	0	0	0
Ghir_A01G004120	0.0221688	0.0110433	0.0222713	0.0282146	0.12434	0.0727606	0.0280816	0.0123833	0.0560584	0.248879	0.138988
Ghir_A01G004130	1.25435	1.07565	1.15814	0.960818	0.978732	1.04733	0.741938	0.465246	0.320572	0.411642	0.314983
Ghir_A01G004140	0	0	0	0.274531	1.53601	0.96108	1.05162	0.213328	0.106139	0.452152	0
Ghir_A01G004150	17.4357	12.5095	8.61913	7.94456	9.07103	4.44584	3.15455	1.8953	1.46424	5.71503	3.64606
Ghir_A01G004160	0.330607	0.301559	0.385128	0.279685	0.0917431	0.112803	0.0680349	0.188743	0.579292	0.118933	0.0759019
Ghir_A01G004170	0.515804	0.647345	1.15268	1.16697	0.489966	0.266187	0.107277	0.0954766	0.138547	0.174963	1.74092
Ghir_A01G004180	5.2857	4.12552	5.71613	6.84598	5.22706	4.7532	5.85452	4.86142	3.48409	1.88847	1.02678
Ghir_A01G004190	0.0857564	0.0389279	0.076784	0.689187	5.50506	3.46917	1.90315	0.168055	0	0	0.0214335
Ghir_A01G004200	0.0386032	0.0771702	0.0502304	0.0744908	0.0938064	0.338663	0.335574	0.0126531	0.0511946	0.0135162	0
Ghir_A01G004210	0.0187712	0.0427651	0.0231449	0.0377174	0.02808	0.0857625	0.0138219	0.00466724	0.00474671	0.0506569	0.162535
Ghir_A01G004220	15.5792	11.21	7.73397	6.65001	6.29125	1.42492	0.842771	0.0972506	0.39391	14.5019	2.14893
Ghir_A01G004230	74.0758	60.9687	93.7507	44.5941	40.5686	6.65348	6.96911	3.50756	6.01534	27.9811	26.8833
Ghir_A01G004240	0.00417286	0	0.00818205	0.00812889	0.0374978	0.0168947	0.0963234	0.695211	0	0.0226567	0.111655
Ghir_A01G004250	0	0	0	0	0	0	0	0	0	0	0
Ghir_A01G004260	3.7716	6.25916	5.77623	5.12538	3.76308	6.15068	5.13755	3.21174	0.955727	2.66899	0.763918
Ghir_A01G004270	0.0151536	0.0305705	0.0224652	0.0687944	0.0970477	0.0151851	0.0782476	0.200552	0	0.0166744	0
Ghir_A01G004280	0.117085	0.108981	0.12835	0.0633116	0.181513	0.261259	0.241305	0.356366	0	0.0114693	0
Ghir_A01G004290	20.5808	22.926	17.0341	11.4482	6.72615	6.26494	3.35253	3.65876	0.963085	0.762785	0.935773
Ghir_A01G004300	18.9582	19.8155	16.898	20.0182	22.6597	20.9047	20.3781	19.9852	18.6859	19.8828	23.9965
Ghir_A01G004310	11.1813	18.5567	14.05	10.8496	8.48506	13.7298	6.23373	5.00241	4.55182	4.44922	1.50115
Ghir_A01G004320	0	0	0	0	0.305566	1.65722	2.17836	0.174033	0.0281381	0	0.0309112
Ghir_A01G004330	3.01514	3.01933	3.22122	3.69585	3.31986	4.97903	3.42437	2.2219	2.60555	1.89246	1.36153
Ghir_A01G004340	0.270235	0.115957	0.235135	0.287777	0.106993	0.196012	0.127483	0.122007	0.17027	0.00718919	0.0220693
Ghir_A01G004350	7.52497	7.52411	7.97615	8.40843	13.5756	15.0324	15.4401	14.5355	14.6831	14.6478	12.7713
Ghir_A01G004360	0	0	0	0	0	0	0	0	0	0	0
Ghir_A01G004370	0.336422	0.411443	0.300998	0.429462	0.103602	0.0965526	0.127668	0.0717942	0.0122008	0.087593	0.0868854
Ghir_A01G004380	0	0	0	0	0	0	0	0	0	0	0
Ghir_A01G004390	0	0	0	0.00583951	0	0	0	0.00613747	0	0	0.0274236
Ghir_A01G004400	0	0	0	0	0	0	0	0	0	0	0
Ghir_A01G004410	0	0	0	0	0	0	0	0	0.0166663	0	0
Ghir_A01G004420	0	0	0	0	0	0	0	0	0.00804811	0	0
Ghir_A01G004430	6.46878	8.48694	7.39803	7.30632	3.67999	4.52161	3.53985	3.08778	1.72939	2.18747	1.54084
Ghir_A01G004440	5.59518	4.93494	5.62253	6.2572	4.50417	5.86974	8.0285	5.23234	3.86866	2.23285	2.63747
Ghir_A01G004450	1.30959	1.95987	1.16764	0.802281	0.843662	0.615172	0.453184	0.305611	0.127104	0.193164	0.0535829
Ghir_A01G004460	0.0503282	0.0508202	0.0933457	0.130855	0.0313133	0.0436575	0.0249181	0.025722	0	0	0.0141892
Ghir_A01G004470	37.0222	37.2706	41.2871	30.1358	20.2512	13.896	10.7039	12.1865	11.5892	12.198	13.4978
Ghir_A01G004480	0.221619	0.414839	0.3308	0.335613	0.200935	0.180692	0.0487859	0.0824635	0.097527	0.204744	0.241325
Ghir_A01G004490	0	0.0138752	0	0	0	0	0	0	0	0	0
Ghir_A01G004500	0.014989	0.029763	0.014695	0.0145291	0	0	0	0	0	0	0
Ghir_A01G004510	1.74237	2.13935	1.97206	1.91839	1.86187	1.85074	1.90362	1.79372	1.92391	1.05726	1.12143
Ghir_A01G004520	5.77213	5.24679	7.07076	5.58942	8.23814	8.96294	11.1278	9.38516	5.53921	3.53543	2.99415
Ghir_A01G004530	6.36911	7.60284	6.6065	7.17811	5.51149	5.86897	6.0281	5.46077	4.4005	3.15692	3.5078
Ghir_A01G004540	5.63043	5.00888	5.22173	5.82035	6.34136	6.77111	6.62032	7.13195	4.9074	5.1516	4.54321
Ghir_A01G004550	11.2825	10.0184	7.32762	8.68991	8.69194	6.78599	4.76529	3.83434	3.32255	3.1193	3.2588
Ghir_A01G004560	2.84183	2.86734	2.92562	2.65532	2.41278	2.03361	1.82621	1.72157	1.65066	1.11336	0.870085
Ghir_A01G004570	0	0	0	0	0	0	0	0	0	0.0406639	0.0791978
Ghir_A01G004580	0	0	0	0	0	0	0	0	0	0	0
Ghir_A01G004590	0.797322	0.554824	0.587423	0.462793	0.262797	0.344175	0.248503	0.24218	0.211757	0.119071	0.0622632
Ghir_A01G004600	0	0	0.0229324	0	0	0	0	0.0240614	0	0.0247641	0
Ghir_A01G004610	1.58305	1.57967	1.73386	1.31456	1.3477	1.86986	1.32683	1.7662	2.03994	1.98563	1.10052
Ghir_A01G004620	1.50679	1.7871	1.69945	1.95058	1.702	2.32542	2.09213	2.44287	2.32814	1.27278	1.48195
Ghir_A01G004630	9.66268	3.89879	2.70613	7.53692	19.3519	6.45041	8.13628	5.41932	2.86377	5.81092	1.52018
Ghir_A01G004640	21.7888	16.6339	5.43555	17.4471	14.5782	11.9511	13.4083	9.26946	5.67152	0.280427	0.0623875
Ghir_A01G004650	4.91296	5.96126	4.23944	4.43916	3.37742	3.91678	3.59849	3.23198	2.5172	2.64855	1.57362
Ghir_A01G004660	2.9076	2.8373	3.02674	2.78231	2.53854	2.83923	2.27602	2.83406	2.31148	1.96958	1.68998
Ghir_A01G004670	0	0	0	0	0.0406439	0.0401604	0.0394189	0.0257226	0.0472697	0.0932317	0.00793973
Ghir_A01G004680	13.2714	10.5724	10.2951	15.9888	31.6275	27.7005	24.1008	9.22261	19.2771	32.6854	12.7265
Ghir_A01G004690	80.3685	79.1697	66.3089	70.8111	104.387	111.643	100.262	114.136	122.867	141.207	111.22
Ghir_A01G004700	22.0062	19.8117	23.809	24.1621	11.7669	12.9609	13.7636	10.9759	13.2146	6.4513	6.71648
Ghir_A01G004710	9.95848	9.94143	14.3885	13.8798	7.5969	8.17522	8.35097	5.0236	4.69864	2.0596	1.98273
Ghir_A01G004720	1.93521	2.6684	2.02851	2.32402	2.04422	2.62918	1.86108	1.84456	2.56128	2.31926	2.52324
Ghir_A01G004730	0	0	0	0	0	0	0	0	0	0	0
Ghir_A01G004740	0.0039064	0	0.0038298	0.0116544	0.00381184	0.00411533	0	0	0.00385198	0	0.733068
Ghir_A01G004750	0	0	0	0	0	0	0	0	0	0	0
Ghir_A01G004760	0	0	0	0	0.0406007	0.0192996	0	0	0	0	0.113491
Ghir_A01G004770	3.0582	2.21684	2.60062	3.73095	4.25796	5.83067	6.78901	4.14206	3.48102	1.58705	2.31079
Ghir_A01G004780	0.810935	1.17668	0.933072	0.883376	0.675175	0.778613	0.690908	0.631686	0.422719	0.600218	0.310385
Ghir_A01G004790	1.18246	0.472812	0.199736	2.47128	14.9106	7.09564	7.82327	13.4913	10.5874	23.8941	9.54711
Ghir_A01G004800	0.00822377	0	0.00818315	0	0.323988	0	0.00822425	0	0.00809732	0.0167364	0
Ghir_A01G004810	1.32707	0.0865906	1.84759	3.81321	60.4198	4.80478	4.55448	0.00706732	0.130042	4.14088	0.179511
Ghir_A01G004820	0.606718	0.0342642	0.92712	2.22823	78.9822	8.52218	13.5184	0.0645261	0.295676	6.91367	0.102028
Ghir_A01G004830	0	0	0	0	0	0	0	0	0	0	0
Ghir_A01G004840	11.6548	11.1392	8.61005	14.4804	20.9332	20.6358	25.561	16.8971	6.51066	5.59265	11.0298
Ghir_A01G004850	5.70795	7.23836	7.16586	7.09429	5.83885	7.16104	6.56157	8.48602	9.67306	7.06137	5.95743
Ghir_A01G004860	13.4903	15.4283	13.0733	12.3586	9.73594	6.5146	6.24273	5.09188	3.3091	2.1839	2.46155
Ghir_A01G004870	0	0	0	0	0	0	0	0	0	0	0
Ghir_A01G004880	0.229217	0.047365	0.463018	0.1367	0.464355	0	0	0	0	0.016114	0
Ghir_A01G004890	0.450508	0.828185	0.527891	0.679432	0.536391	0.989794	0.976825	0.830054	1.32101	1.15025	1.42181
Ghir_A01G004900	10.9713	14.6111	11.2186	9.93411	11.9553	12.7674	13.1578	21.5502	24.9575	26.6006	26.6461
Ghir_A01G004910	0	0	0	0.0536369	0	0.00926857	0	0.428437	0.348342	0.977589	1.33584
Ghir_A01G004920	0	0.0443385	0	0	0	0	0	2.24613	2.51233	3.42	9.20074
Ghir_A01G004930	14.6827	14.7794	12.2656	13.6611	11.4124	9.72729	11.4425	16.5362	11.7942	12.9158	17.7002
Ghir_A01G004940	0.0865276	0	0.0435063	0.043853	0.0144341	0.0301568	0.105109	0.341156	0.09074	0.469247	0.364598
Ghir_A01G004950	0.0882428	0.0947955	0.0363877	0.0432106	0.0801177	0.073936	0.0733547	0.239442	0.152992	0.549248	0.0376456
Ghir_A01G004960	0	0	0	0	0	0	0	0	0	0	0
Ghir_A01G004970	5.49771	7.33572	4.83718	4.76762	5.65381	4.8338	6.78029	7.99105	6.34368	5.68315	3.94074
Ghir_A01G004980	0.141253	0.219124	0.0893655	0.585129	0.495669	0.685806	0.482581	0.516854	0.52205	0.498219	0.644284
Ghir_A01G004990	3.6476	3.11554	1.97463	2.48508	3.5784	3.00692	2.59268	3.25337	3.09291	2.79107	2.40738
Ghir_A01G005000	16.7534	13.9098	14.2182	21.3316	64.8256	85.8552	83.3833	51.1954	42.055	44.1093	47.426
Ghir_A01G005010	13.3894	16.7545	13.0406	13.5131	12.6822	11.2634	11.2286	13.0153	11.6655	10.2712	10.7332
Ghir_A01G005020	6.74113	6.07139	6.25853	4.71928	3.06718	2.32532	2.26544	2.20968	2.02394	1.98785	2.08568
Ghir_A01G005030	0.0215586	0	0	0	0.0233359	0	0	0	0.0415318	0.0219372	0
Ghir_A01G005040	0	0	0	0	0.0476364	0.0658483	0.0220692	0.0894541	0.0216658	0.0227562	0.0431952
Ghir_A01G005050	0.467085	0.488447	0.498602	0.324457	0.423827	0.561971	0.379285	0.315448	0.269647	0.177276	0.155271
Ghir_A01G005060	0	0	0	0	0	0	0	0	0	0	0
Ghir_A01G005070	0	0	0	0	0	0	0	0	0	0	0
Ghir_A01G005080	0.0169472	0.0344422	0.0171609	0.00832222	0.0359505	0	0.0298894	0	0.00838471	0.00442883	0
Ghir_A01G005090	1.911	1.2416	1.47835	2.26146	1.63734	1.64929	1.68046	1.39462	1.00845	1.16653	0.957292
Ghir_A01G005100	2.49952	2.60818	1.7225	2.75688	3.43844	3.31391	3.17516	3.0443	3.29013	1.23537	0.314505
Ghir_A01G005110	0.0298697	0.0892301	0.0800125	0.0362551	0.212638	0.216769	0.27202	1.26908	116.032	224.714	173.939
Ghir_A01G005120	10.9588	6.08966	10.0448	8.32065	8.72708	5.44838	6.32027	3.6711	4.10071	3.05886	2.68761
Ghir_A01G005130	0	0.0299217	0.085982	0.0567302	0.729809	0.0713837	0.145458	0.0298125	0.0146064	0.176397	0.82323
Ghir_A01G005140	0	0	0.0100016	0.0594205	0.101005	0	0	0.0218619	0.0886405	0.052475	0.116501
Ghir_A01G005150	7.42636	7.02749	6.1394	9.38275	14.2987	12.7372	9.01791	9.60791	15.464	17.8785	14.121
Ghir_A01G005160	6.53207	6.74459	5.54505	6.23039	4.98373	3.92073	4.55458	3.77398	2.83016	2.44749	3.2834
Ghir_A01G005170	1.85598	2.32412	2.26185	2.84338	1.60991	2.52022	2.49021	2.03555	1.07672	0.855389	0.837228
Ghir_A01G005180	3.45196	3.05419	2.71408	3.21993	3.54343	3.2748	3.55676	2.77245	2.68424	2.1648	1.9582
Ghir_A01G005190	0	0	0	0.0143227	0.0711957	0.0311325	0	0	0	0	0
Ghir_A01G005200	2.92739	2.52916	2.26925	1.97971	0.756209	0.62811	0.126108	0.0984557	0.12642	0.0168495	0.00799581
Ghir_A01G005210	4.28785	3.93863	4.38934	4.89539	3.48638	4.4295	4.18968	3.21391	2.24633	1.74702	1.12311
Ghir_A01G005220	7.60393	11.4643	11.5924	7.14882	4.36911	6.06965	5.24214	4.20951	3.82145	2.31529	2.33796
Ghir_A01G005230	6.30439	6.62597	7.68623	6.93354	5.36765	6.22753	5.7263	5.67723	7.13815	6.8271	6.27618
Ghir_A01G005240	21.2289	18.641	9.68083	10.7928	11.771	8.80398	8.38857	4.23909	3.06403	4.59116	1.36197
Ghir_A01G005250	0.0173557	0	0	0.0686021	0.175403	0.0699246	0.209801	0.0350541	0	0	0
Ghir_A01G005260	0	0	0	0.0147252	0	0	0	0	0	0	0
Ghir_A01G005270	1.25324	0.877939	1.55308	1.28275	0.280158	0.343733	0.403062	0.292636	0.317977	0.556231	0.0868103
Ghir_A01G005280	0.057374	0.0597851	0.0896465	0.0440347	0	0	0.0151545	0.0449942	0.0145542	0.0156263	0
Ghir_A01G005290	6.17627	4.3413	4.23201	4.53697	4.77539	1.95627	2.52435	2.2783	1.39742	1.16909	0.57763
Ghir_A01G005300	3.05784	2.64364	1.50163	2.33611	2.64871	2.4039	2.3186	3.26829	2.56205	3.26397	3.1353
Ghir_A01G005310	5.23222	5.44811	3.88594	6.42547	4.24041	7.72774	7.75999	5.82513	0.174687	0.145763	0.147416
Ghir_A01G005320	0	0	0	0	0	0	0	0	0	0	0
Ghir_A01G005330	0.0049286	0.00510607	0.0150789	0.0149886	0.00499726	0.0102937	0.0157441	0.0160451	0.0258102	0	0
Ghir_A01G005340	0	0.00957806	0	0.00496994	0.00466815	0	0	0	0.01433	0.0561663	0.396922
Ghir_A01G005350	0	0	0	0	0	0	0	0	0	0	0
Ghir_A01G005360	10.4038	12.0427	10.0103	8.33234	9.19954	10.2849	9.65185	11.2413	13.6852	14.8844	14.5799
Ghir_A01G005370	22.7263	23.7568	12.5889	16.3044	16.1326	11.1456	9.33662	5.48956	6.17756	7.65058	7.09641
Ghir_A01G005380	0.22489	0.105665	0.0824206	0.186873	0.0972844	0.122919	0.0719455	0.0642367	0.073596	0.424782	0.247539
Ghir_A01G005390	0.411085	0.185489	0.137136	0.486062	0.235093	0.312021	0.243901	0.186194	1.55333	0.39899	3.49659
Ghir_A01G005400	3.30323	4.19077	3.66813	2.11579	2.38362	3.87358	3.32151	10.3823	13.1933	4.89581	2.01201
Ghir_A01G005410	0.370863	0.188033	0.407751	0.437591	1.05371	1.56833	1.25189	0.508865	0.563304	0.499834	0.0237684
Ghir_A01G005420	1.84464	2.00153	1.67576	2.03406	1.55739	1.95077	1.35789	1.18987	1.40763	1.4579	1.36603
Ghir_A01G005430	0.0529281	0	0	0.0403761	0.0280385	0.0686627	0.0932601	0.0139214	0.0266901	0	0
Ghir_A01G005440	8.48838	9.27495	8.50037	7.85858	6.10905	5.61084	7.22676	7.62081	5.44858	4.62268	6.44527
Ghir_A01G005450	0	0	0	0	0	0	0	0	0	0	0
Ghir_A01G005460	0	0	0	0	0	0	0	0	0	0	0
Ghir_A01G005470	0	0	0	0	0	0	0	0	0	0	0
Ghir_A01G005480	0.474647	0.30342	0.128683	1.40405	0.383246	0.206194	0.420333	0.0636401	0.00946517	0.0471997	0.203026
Ghir_A01G005490	0	0	0	0	0	0	0	0	0	0	0.0758932
Ghir_A01G005500	0.839882	1.11243	0.90709	0.923737	0.212976	0.0217752	0.0221818	0	11.545	7.26303	1.52018
Ghir_A01G005510	5.40245	5.21737	5.16729	4.27671	3.48491	3.06076	2.40939	2.31367	2.3876	2.00336	2.40831
Ghir_A01G005520	0	0	0	0	0	0	0	0	0	0	0
Ghir_A01G005530	0.58959	0.569111	0.643521	0.347775	0.129687	0.157081	0.135364	0.266784	0.16644	0.238584	0.0458358
Ghir_A01G005540	1.39381	2.14252	1.60238	1.23111	0.530907	0.568614	0.502154	0.782728	0.497279	0.864233	0.511178
Ghir_A01G005550	3.44632	4.24252	3.45773	2.05663	1.39009	1.7932	1.33977	1.22211	0.671559	1.41766	0.899872
Ghir_A01G005560	5.30249	4.27402	4.94715	3.30794	2.50449	3.24477	1.92854	1.94554	1.07768	1.25745	0.789712
Ghir_A01G005570	1.28093	1.6662	2.19911	0.568696	0.012661	0.0127833	0	0.0133469	0	0	0.0140563
Ghir_A01G005580	1.831	2.78989	2.34149	2.70148	1.45833	2.24966	1.48872	1.25655	0.864839	0.684287	0.681623
Ghir_A01G005590	0.688294	1.02456	0.926306	0.846866	0.671556	1.13056	0.751537	0.696056	0.886832	0.520012	0.344457
Ghir_A01G005600	1.01198	0.93946	0.797372	1.38336	1.14914	1.648	4.16955	1.63901	0.300465	0.0646524	0.123812
Ghir_A01G005610	0	0	0	0.0115567	0	0.0117462	0	0	0	0	0
Ghir_A01G005620	0	0	0	0	0.100627	0.0406801	0.0413576	3.68547	0.286778	0	0.99984
Ghir_A01G005630	2.10652	1.95803	1.70703	1.51792	1.68172	1.72744	1.73607	1.962	2.33208	2.42799	5.47168
Ghir_A01G005640	0.246272	0.248748	0.29385	0.485596	0.527186	0.763081	0.642498	0.629648	0.403385	0.146656	0.162197
Ghir_A01G005650	1.14732	1.23861	0.951977	1.21403	1.61575	1.5077	1.35962	0.974255	0.615582	0.370985	0.321542
Ghir_A01G005660	0.0215655	0	0.0106256	0.00555067	0.0898721	0.212701	0.243494	0.264165	0.0664941	0.0830408	0.00543613
Ghir_A01G005670	18.0757	8.86998	5.78652	15.9364	11.8725	3.18791	1.26967	3.36327	6.41735	5.17509	5.21841
Ghir_A01G005680	30.4759	13.2439	13.4816	12.889	50.5743	22.5758	17.8896	19.5765	18.8659	254.18	15.4879
Ghir_A01G005690	7.97646	7.67642	7.52429	7.71405	9.06901	10.5486	11.2664	12.0583	11.8238	9.89845	9.98026
Ghir_A01G005700	0.122169	0	0.0176341	0.0169428	0.194976	0.0344532	0.106439	0	0.400686	1.85312	0.0810847
Ghir_A01G005710	3.65411	3.21296	4.03727	4.13696	5.52685	4.76452	2.3805	1.08947	0.939468	2.09188	0.874823
Ghir_A01G005720	9.04651	9.21172	7.39324	7.25312	8.53556	5.95834	7.75454	4.9192	3.92407	2.65861	1.79486
Ghir_A01G005730	0	0	0	0	0	0	0	0	0	0	0
Ghir_A01G005740	6.71872	4.05577	5.3768	9.68692	22.9062	24.1082	25.8868	34.8062	135.916	219.637	244.402
Ghir_A01G005750	2.92778	3.19483	2.10965	4.99656	22.0006	25.2623	28.3182	80.8884	196.764	302.191	237.447
Ghir_A01G005760	0	0.0232815	0.0229681	0	0	0.0234676	0	0	0	0.0243241	0.0234627
Ghir_A01G005770	1.63017	1.07764	1.76942	1.39509	1.18665	0.273644	0.375007	0.274763	1.13736	1.61005	4.16898
Ghir_A01G005780	4.08115	3.40132	2.07036	2.25454	19.7824	0.587011	0.398578	0.226326	0.585771	4.44731	23.0549
Ghir_A01G005790	11.967	8.62301	2.24546	7.89356	18.9961	21.8779	23.1369	63.5845	55.7872	50.6234	35.8968
Ghir_A01G005800	1.69507	1.43385	2.47332	1.52218	0.469131	0.357649	0.413472	1.18156	0.985663	0.698422	2.72142
Ghir_A01G005810	10.4564	11.2738	9.89376	13.2465	15.7841	19.2966	19.9714	20.5516	19.4861	14.3916	17.6336
Ghir_A01G005820	0.0182233	0.00887427	0.0177927	0.0273952	0.0433179	0.0362914	0.0169857	0.0480388	0.0995156	0.153948	0.202114
Ghir_A01G005830	3.03863	3.90908	3.24989	3.02679	2.44499	1.69935	2.26895	2.29934	2.04985	2.0149	1.18019
Ghir_A01G005840	7.60536	7.14597	9.38108	5.98684	4.06611	3.27167	4.16882	7.03349	2.83351	0.793075	2.90056
Ghir_A01G005850	2.93419	2.50074	1.98935	3.38098	3.36349	3.1536	3.8422	4.19442	4.3715	2.13388	3.07252
Ghir_A01G005860	0.135188	0	0	1.96032	3.04062	3.64768	1.5992	1.12885	3.9599	4.06445	0.663975
Ghir_A01G005870	0	0	0	0	0	0	0	0	0	0	0
Ghir_A01G005880	0.314129	0.302292	0.542223	0.231124	0.12011	0.136283	0.299119	0.195335	0.202319	0.22349	0.155762
Ghir_A01G005890	0	0	0	0	0	0	0	0	0	0	0
Ghir_A01G005900	0	0	0	0	0	0	0	0	0	0	0
Ghir_A01G005910	0	0	0	0	0	0	0	0	0.171249	0	0
Ghir_A01G005920	0	0	0	0	0	0	0	0	0	0	0.146352
Ghir_A01G005930	0	0	0	0	0	0	0	0	0.152489	0.157763	0.326852
Ghir_A01G005940	0	0	0	0	0	0	0	0	0	0	0
Ghir_A01G005950	1.66817	2.06704	2.06667	1.9822	1.17988	1.58878	1.44665	1.27471	1.15941	0.636971	0.594623
Ghir_A01G005960	5.53202	4.41485	4.81684	4.68197	3.35086	3.13121	2.55326	2.01715	1.98683	1.73642	1.05582
Ghir_A01G005970	31.1006	43.8076	23.4481	7.13876	18.9988	5.30799	2.13239	1.61662	1.47747	1.43001	1.00331
Ghir_A01G005980	0.147331	0.172716	0.196489	0.28881	0.32064	0.453823	0.669136	6.27138	6.99933	0.634124	0.0607779
Ghir_A01G005990	4.84947	5.18428	5.01163	6.23488	4.41937	6.88311	5.84415	6.60404	7.19959	4.31585	2.61687
Ghir_A01G006000	7.43197	7.53685	5.92489	5.75224	4.37373	4.751	5.23202	7.01892	3.28837	2.59963	1.79119
Ghir_A01G006010	0	0	0	0	0	0	0	0	0	0	0
Ghir_A01G006020	0.0243206	0.0255371	0	0.0367438	0	0.0124488	0.0370492	0.025046	0	0	0
Ghir_A01G006030	48.8136	39.5855	40.9189	35.9522	44.8206	25.9096	22.6888	9.01613	10.7177	13.7757	1.69443
Ghir_A01G006040	0.18875	0.0374947	0.111919	0.0739236	0.0921283	0.0186036	0	0	0.0186197	0	0
Ghir_A01G006050	24.0376	24.0235	14.0647	21.1658	22.2637	16.5762	17.5741	11.1465	6.97672	6.02896	4.12415
Ghir_A01G006060	0.0287355	0.0143252	0.07043	0.027989	0.0276914	0.0427504	0.101136	0	0	0.124132	0
Ghir_A01G006070	5.28752	4.6356	16.8517	9.02365	3.77939	2.8961	3.07513	0.588788	0.819124	2.19011	0.450888
Ghir_A01G006080	0.13114	0.145513	0.172834	0.329773	0.319905	0.391635	0.267542	0.167871	0.776076	1.51766	1.25813
Ghir_A01G006090	0.0415285	0.0631748	0.0205503	0.0322584	0.103275	0.0976391	0.0321893	0	0.0744772	0.457603	0.379233
Ghir_A01G006100	0.770785	0.551428	1.16263	0.894566	0.46916	0.379475	0.183868	0.14224	0.17191	0.479449	0.809755
Ghir_A01G006110	4.24031	3.26656	3.90578	2.65956	2.36669	2.7704	2.22237	1.79033	2.44442	4.47773	1.18298
Ghir_A01G006120	0	0	0.0276351	0.01353	0.0134895	0.0136198	0	0	0	0	0
Ghir_A01G006140	0	0	0	0	0	0	0	0	0	0	0
Ghir_A01G006130	3.57095	1.67691	4.20997	3.50079	3.22696	1.27059	1.2615	0.835212	1.29575	2.03467	2.85499
Ghir_A01G006150	0.786631	0.502987	1.36629	0.412751	0.138719	0.124161	0	0.132305	0	0.0434681	0.184861
Ghir_A01G006160	0	0	0	0	0.00538921	0.0109918	0.0162103	0.0234522	0	0	0
Ghir_A01G006170	12.0219	8.6291	6.39903	6.70703	8.39538	8.22377	9.07649	5.9124	3.49191	5.13708	4.80421
Ghir_A01G006180	0.0728185	0.102379	0.0340162	0.0274679	0.0184119	0	0	0	0	0.106331	0.632061
Ghir_A01G006190	0	0	0	0.0165471	0	0	0	0	0	0	0
Ghir_A01G006200	45.1753	44.8245	90.6102	44.676	18.3855	1.52776	1.24579	2.95503	4.67058	0.688329	46.4929
Ghir_A01G006210	0	0	0	0	0	0	0	0	0	0	0
Ghir_A01G006220	0.00631991	0	0.0249186	0	0	0	0	0	0	0	0
Ghir_A01G006230	0.0419275	0.014993	0	0.0140766	0	0.0145948	0	0	0	0	0
Ghir_A01G006240	1.16339	0.900818	0.850981	0.99916	0.525241	0.275832	0.371177	0.207671	0.35183	0.527289	1.47818
Ghir_A01G006250	1.007	1.17272	0.799427	0.815083	0.636122	0.681939	0.501897	0.381629	0.503426	0.659211	0.686263
Ghir_A01G006260	1.12243	0.897716	0.927888	9.47391	26.6498	28.3391	24.7804	20.239	25.3653	16.6041	7.9451
Ghir_A01G006270	0.233664	0.158034	0.254277	0.330977	0.152673	0.340009	0.405531	0.532086	0.341771	0.174043	0.231426
Ghir_A01G006280	0.0290159	0.0292631	0.0277881	0.0290799	0.0314081	0	0.0270453	0	0	0	0
Ghir_A01G006290	4.88522	5.57609	3.95367	4.34118	5.74645	6.84546	6.07858	5.41723	5.11226	6.25217	3.98281
Ghir_A01G006300	2.44748	6.11042	1.58701	2.15842	2.50257	1.21613	0.419943	0.234459	0.323845	0.514117	0.541026
Ghir_A01G006310	242.564	262.908	159.205	162.192	105.626	41.6014	19.5712	1.23671	1.9324	4.12986	0.612637
Ghir_A01G006320	0.204623	0.0845215	0.199349	0.205154	0.0655737	0.0523763	0.0371427	0.091148	0.0283814	0.0307675	0.342378
Ghir_A01G006330	0.0600531	0.0205634	0.0203922	0.0407148	0.23301	0.70593	0.477179	0.192962	0.629066	0.597397	1.02395
Ghir_A01G006340	3.19416	5.34889	3.39249	3.1368	2.41713	2.79253	2.43116	2.93124	2.53543	1.73199	1.394
Ghir_A01G006350	2.00182	1.97343	1.69859	0.740547	3.18511	0.34193	0.276117	0.372947	0.118245	0.133847	0.00590904
Ghir_A01G006360	2.75662	4.75447	1.72255	0.94364	0.552416	0.43004	0.277233	1.1515	1.04184	1.17954	84.9429
Ghir_A01G006370	0	0	0	0	0	0	0	0	0	0	0.0159634
Ghir_A01G006380	0.013813	0	0	0	0	0	0	0.0267458	0	0	0
Ghir_A01G006390	36.5633	26.3845	57.1171	13.8701	6.24844	2.12718	1.94134	2.30287	3.47935	5.21984	42.0186
Ghir_A01G006400	62.3939	43.7701	40.7475	38.0735	38.0476	33.6176	31.6045	45.1293	40.6771	43.1203	56.3728
Ghir_A01G006410	4.53102	3.86902	5.60629	4.54004	3.98347	4.41958	4.91849	4.9341	3.08127	2.09067	1.16573
Ghir_A01G006420	11.2376	10.9221	9.47092	17.4605	15.9373	15.0627	13.1537	17.43	19.1829	10.9185	10.291
Ghir_A01G006430	10.6696	9.72869	10.9294	17.0537	23.0921	21.5554	22.7939	25.2929	21.1609	19.4252	17.771
Ghir_A01G006440	7.69778	7.8233	5.12526	6.98493	10.3256	10.5046	6.01332	7.33226	4.38822	6.78678	6.63479
Ghir_A01G006450	9.84581	6.92622	7.55528	9.68985	6.33313	6.41196	8.71013	4.87684	9.67538	6.09666	6.17915
Ghir_A01G006460	0.139159	0.0786289	0.0606633	0.0918655	0.0920523	0.172344	0.0590417	0.115316	0	0.0491316	0
Ghir_A01G006470	1.27894	0.693453	1.29781	2.14853	1.10734	1.42711	1.64169	1.47108	5.95198	2.9398	1.06407
Ghir_A01G006480	0	0	0.120704	0	0	0	0	0.0747716	0.222244	0	0.0546208
Ghir_A01G006490	30.8919	28.9823	31.8381	32.4628	32.1923	32.4971	28.9356	25.5365	27.9936	26.7395	26.0144
Ghir_A01G006500	0.169825	0.120042	0.0989169	0.0956602	0.106367	0.129007	0.192636	0.821407	27.6936	4.31101	0.735093
Ghir_A01G006510	0	0	0	0	0	0	0	0	0	0	0
Ghir_A01G006520	7.4732	6.50189	7.59443	5.4607	3.74521	4.16192	4.33248	4.16268	5.19075	5.69641	3.79232
Ghir_A01G006530	8.98869	11.8517	9.39369	7.78293	7.02202	8.08938	6.69625	6.9627	7.49598	6.38158	5.30195
Ghir_A01G006540	0	0	0	0	0	0	0	0	0	0	0
Ghir_A01G006550	0.0344318	0	0.0209912	0.0137909	0.0146818	0	0	0.0218089	0.149371	0.716057	0.0317649
Ghir_A01G006560	4.00288	4.67058	3.93433	3.1193	2.31922	2.66634	2.31187	1.90561	2.2265	2.32967	1.15995
Ghir_A01G006570	7.19576	5.28535	9.4583	8.31104	2.69019	1.01973	0.877068	0.800278	0.702201	0.701383	4.87894
Ghir_A01G006580	0	0	0	0	0	0	0	0	0	0	0
Ghir_A01G006590	18.8427	21.1288	43.6083	23.9353	11.8371	4.83785	4.2399	7.65926	11.3966	5.35832	30.5893
Ghir_A01G006600	78.2456	58.9923	105.795	71.2491	28.4591	33.2881	22.7876	32.8321	32.4469	42.0969	129.22
Ghir_A01G006610	0	0	0	0	0	0	0	0	0.106654	0.381698	0
Ghir_A01G006620	13.1848	12.0073	14.7233	15.2682	14.0389	14.9106	15.712	14.473	12.3474	10.0547	9.24727
Ghir_A01G006630	1.14184	0.663687	0.978285	0.802098	1.3582	1.30685	3.15007	2.15232	0.558034	0.70842	0.110712
Ghir_A01G006640	9.41132	9.27898	9.49971	8.90991	7.818	8.81627	7.44773	6.55229	5.16946	5.24721	3.76035
Ghir_A01G006650	8.77256	8.64587	9.00516	9.09577	6.46269	5.41876	6.00725	7.02193	5.09151	2.1149	2.13123
Ghir_A01G006660	13.1561	13.2211	12.2717	14.3212	11.9392	9.39132	18.0851	19.9939	7.78778	2.07921	1.2584
Ghir_A01G006670	0.017556	0	0.0176722	0.013021	0.0169829	0.00440017	0.0224376	0.00433926	0.00441314	0.00463526	0.00512687
Ghir_A01G006680	0	0	0	0	0.00998377	0	0.0311292	0	0	0.0224652	0.0233551
Ghir_A01G006690	0	0	0	0	0	0	0	0.114602	0.0769932	0	0
Ghir_A01G006700	0	0	0	0	0	0	0	0	0	0	0
Ghir_A01G006710	5.98637	5.6921	5.65617	7.72646	9.01747	8.63516	8.07974	8.42902	7.10839	5.51119	5.92189
Ghir_A01G006720	1.41835	0.649533	0.465313	0.232772	0.788666	0.14597	0.0369104	0.0802771	0	0.367824	0
Ghir_A01G006730	0	0	0	0	0.0375912	0.245046	0.362837	0.0456981	0	0	0
Ghir_A01G006740	0	0	0	0	0	0.00805915	0.0153032	0	0	0	0
Ghir_A01G006750	5.70034	6.184	5.91768	6.758	3.77775	5.36372	4.75928	4.77689	4.16994	3.07215	2.72969
Ghir_A01G006760	0	0	0	0	0	0	0	0	0	0	0
Ghir_A01G006770	0	0	0	0	0	0	0	0	0	0	0
Ghir_A01G006780	9.46852	8.23838	8.07536	6.12706	3.99246	5.3482	4.25077	4.88654	4.42847	4.12215	2.00273
Ghir_A01G006790	5.41573	8.6973	6.91091	6.8232	3.51057	3.82067	3.59646	2.52005	1.44726	0.565138	1.34187
Ghir_A01G006800	0	0	0	0	0	0	0	0	0	0	0
Ghir_A01G006810	4.60112	4.70244	4.21779	3.82787	4.24437	4.34781	5.49705	7.48693	11.9184	14.8488	13.5917
Ghir_A01G006820	24.0248	6.5901	6.80273	12.3124	4.25846	6.89087	4.87578	27.1132	4.15598	10.5134	12.1038
Ghir_A01G006830	1.27043	1.22823	1.09972	1.22418	0.614567	1.04984	0.901729	0.545304	0.839392	2.04009	1.44538
Ghir_A01G006840	3.09361	2.70059	3.4983	3.57501	3.53733	3.21919	3.27201	3.349	2.808	2.23738	1.85597
Ghir_A01G006850	3.81955	2.71864	4.03524	4.82574	4.59395	5.75773	6.24654	8.27909	4.98565	2.51962	1.85025
Ghir_A01G006860	6.96242	6.04522	5.51664	6.55977	7.50525	6.98034	6.87605	3.35875	1.97734	1.53705	1.08735
Ghir_A01G006870	0	0	0	0	0	0	0	0	0	0	0
Ghir_A01G006880	0.0146549	0.0653843	0.035845	0.0933017	0.0724915	0.0580006	0.131474	0.069835	0.102706	0.234187	0.110795
Ghir_A01G006890	0.153919	0.192998	0.171841	0.163914	0.132934	0.170928	0.104716	0.0815221	0.0611234	0.0845404	0.0858339
Ghir_A01G006900	3.40926	3.18302	2.81893	1.95192	2.59934	2.05491	2.27752	3.94353	2.19628	2.1418	1.18735
Ghir_A01G006910	4.16543	4.57639	4.00975	6.26579	4.96287	6.7224	7.55292	6.94942	3.01461	0.546243	0.311596
Ghir_A01G006920	12.5002	11.7525	10.893	9.96742	6.67198	5.2409	6.16548	4.98854	3.24599	2.81427	2.91552
Ghir_A01G006930	0.158468	0.043675	0.0508552	0.0859462	0.0769062	0.0223281	0.00695451	0.00749731	0.0215607	0.0856224	0.0237538
Ghir_A01G006940	0.15199	0.268688	0.120672	0.199464	0.379235	0.622078	0.689153	0.0123986	0	0.0233916	0.153547
Ghir_A01G006950	0.562203	0.390846	0.218188	0.439321	0.554937	1.02527	0.558816	0	0	0	0.302387
Ghir_A01G006960	0.294631	0.632555	0.708219	0.509353	0.140743	0.202508	0.177179	0.16108	0.184965	0.205523	0.221758
Ghir_A01G006970	9.26462	8.16006	7.30967	9.67134	11.6899	11.0836	13.5741	15.4602	13.6289	8.75134	8.71694
Ghir_A01G006980	1.37328	1.55828	1.50713	1.95513	1.84599	2.52399	2.90955	2.35455	2.17685	1.40558	1.84954
Ghir_A01G006990	0	0	0	0	0	0	0	0	0	0	0
Ghir_A01G007000	4.78173	4.97566	4.65868	5.48929	4.31683	3.81742	3.71422	3.0881	1.81031	1.34818	2.81911
Ghir_A01G007010	0.538141	0.334135	0.738006	0.436461	0.235289	0.313977	0.339179	0.203982	0.225367	0.238654	0.0997626
Ghir_A01G007020	4.46665	4.50614	6.24159	6.05413	3.88246	5.15051	4.24333	2.74663	3.37615	3.32004	3.865
Ghir_A01G007030	44.9302	48.402	39.5877	41.3864	58.9191	74.6653	65.6	64.7968	63.8924	66.9565	65.8115
Ghir_A01G007040	0.156205	0.127471	0.15933	0.0929453	0.0354176	0	0.0328168	0.0633552	0.097806	0	0
Ghir_A01G007050	0.30374	0.194859	0.759819	0.646434	0.780416	0.590439	0.632086	0.263697	0.162289	0.173201	1.04569
Ghir_A01G007060	0.0308677	0.0305164	0	0.0932592	0.0899872	0.126471	0.0589069	0.0635046	0	0	0
Ghir_A01G007070	9.35561	9.58464	10.1373	8.06866	5.76036	5.35137	5.54711	3.89224	4.11037	3.73665	4.50971
Ghir_A01G007080	4.13072	6.65052	5.39396	4.42936	3.705	4.03789	3.46443	3.57025	4.73187	3.84287	3.33565
Ghir_A01G007090	4.84251	3.8471	4.21742	9.83585	6.09782	4.78424	3.88765	2.74785	20.9525	49.5388	9.0627
Ghir_A01G007100	21.2919	15.3599	24.3461	19.9075	21.5506	10.3375	11.0585	17.7482	24.7312	23.9201	25.2989
Ghir_A01G007110	6.15687	6.97426	5.12298	5.65482	5.06485	5.12233	4.86281	5.21006	5.09225	4.69521	4.60176
Ghir_A01G007120	18.9983	17.3145	14.4639	16.9444	23.3209	19.0275	23.6357	21.1555	20.6324	17.3007	16.17
Ghir_A01G007130	2.80682	2.37137	3.31159	2.80248	2.65293	3.06766	2.57745	2.85499	3.01177	3.14806	2.05374
Ghir_A01G007140	2.43412	1.9505	1.47213	1.75002	1.87179	2.18057	1.98713	2.01198	1.55963	1.77369	1.87893
Ghir_A01G007150	1.12695	0.534196	0.42456	0.593341	0.495197	0.411589	0.305115	0.56183	0.351783	0.248095	0.0385539
Ghir_A01G007160	5.15472	6.07726	2.02757	3.15744	3.37638	1.69973	1.59811	1.23586	1.89423	1.37179	0.502927
Ghir_A01G007170	4.77382	9.97378	2.32599	4.5756	5.98508	2.15642	0.644583	1.0612	0.494539	0.399357	1.4538
Ghir_A01G007180	0	0.00514084	0.00509805	0.00508936	0	0.00512315	0	0	0	0.0163389	0
Ghir_A01G007190	5.54991	6.80902	4.35286	3.10582	2.27131	1.60236	1.65263	1.94493	5.10569	12.5814	17.5493
Ghir_A01G007200	0	0	0	0	0	0	0	0	0	0	0
Ghir_A01G007210	0.617954	0.694022	0.319923	0.729528	0.274954	0.231959	0.0163409	0.0114447	0.00536271	0	0
Ghir_A01G007220	1.03804	0.329603	1.31969	0.525294	0.190662	0.0141253	0	0	0.0149696	0.0161542	1.20599
Ghir_A01G007230	2.4223	2.63041	2.39741	2.25334	1.55129	1.50576	1.1321	1.12415	2.26532	1.08116	2.23746
Ghir_A01G007240	0.905029	2.0187	2.15212	0.719801	1.17481	0.721935	0.538089	0.385081	2.40055	12.6103	91.9597
Ghir_A01G007250	5.52448	5.01166	7.39279	5.59523	3.69158	3.8333	3.1587	2.73277	2.58178	2.67085	3.3624
Ghir_A01G007260	1.5786	1.41482	2.97767	1.71776	1.23081	2.27898	1.21311	1.00084	0.862459	0.319149	0.472189
Ghir_A01G007270	0.338283	0.0891844	0.318593	0.131087	0.0215568	0.0544125	0.0760839	0.102471	0.267986	0.0588465	0
Ghir_A01G007280	4.50627	6.54764	5.44952	4.55975	3.0353	3.51611	2.66744	2.31765	2.92115	2.39113	1.06517
Ghir_A01G007290	0	0	0	0	0	0	0	0	0	0	0
Ghir_A01G007300	10.2163	16.5314	14.1388	8.76072	7.21542	9.00799	4.62978	4.75524	4.07959	4.04574	2.48934
Ghir_A01G007310	1.93313	1.03902	0.528265	0.176261	0.481808	0.0608123	0.0507398	0.0211222	0.041194	0.0639285	0
Ghir_A01G007320	29.912	30.4452	29.0213	33.8899	45.3915	51.7421	57.9234	53.0267	55.9508	52.2404	55.5581
Ghir_A01G007330	0.00647362	0.0376168	0	0.00612969	0.314451	0	0.051792	0	0.0705235	1.21941	0.706572
Ghir_A01G007340	3.7345	4.16517	4.01785	3.60319	5.2652	5.44856	5.22014	3.94758	4.41942	5.20532	4.3957
Ghir_A01G007350	0	0	0	0	0	0	0	0	0	0	0.0208939
Ghir_A01G007360	0.0305435	0	0	0	0	0	0	0	0	0	0
Ghir_A01G007370	0	0	0	0.0536736	1.33578	1.3198	0.41923	0.277865	0.838999	1.08382	6.04785
Ghir_A01G007380	0	0	0	0	0	0	0	0	0	0	0
Ghir_A01G007390	99.9917	110.195	129.544	104.164	79.4705	64.058	67.287	68.7497	74.9923	51.8143	85.7093
Ghir_A01G007400	0	0	0	0.00741307	0.031568	0.327496	0.318201	0.0324476	0.197546	0.0398366	0
Ghir_A01G007410	0	0.0589423	0	0.0305195	0.0164815	0	0	9.49372	120.866	27.9934	0
Ghir_A01G007420	1.33081	0.601667	0.17227	0.227838	0.0640242	0.0193557	0	0.0214415	0.0585126	0	1.53894
Ghir_A01G007430	1.25623	0.687007	0.34313	0.258872	0.0195628	0.0812062	0.0193703	0	0	0	1.2789
Ghir_A01G007440	29.928	26.1963	31.7311	31.1927	18.6656	7.4822	8.08551	17.1641	18.4576	13.444	36.0555
Ghir_A01G007450	4.45886	2.59499	1.5175	8.72791	21.167	39.7796	35.6155	12.9485	2.73712	4.74342	6.46603
Ghir_A01G007460	9.92406	13.7237	15.0599	12.4134	8.64	10.0255	9.48838	8.90216	7.73605	5.52836	6.88696
Ghir_A01G007470	0.111399	0.069783	0.185371	0.0892495	0.0326751	0.0214446	0.091872	0.0682413	0.134226	0.0737818	0.0407507
Ghir_A01G007480	7.18497	8.32911	6.26254	7.46568	8.51873	8.97112	9.04867	7.156	8.12499	6.69542	6.96595
Ghir_A01G007490	66.8755	69.7552	65.0743	64.6433	50.0421	52.1542	41.4821	30.5112	15.9953	14.1283	11.8207
Ghir_A01G007500	2.26269	2.42681	1.86969	2.59515	2.93375	3.5946	2.84317	3.17012	2.30768	1.27105	1.128
Ghir_A01G007510	1.1133	1.1	1.01196	0.756067	1.00908	1.26629	0.845812	1.00271	4.80844	5.13794	5.20801
Ghir_A01G007520	32.4471	29.5009	32.7456	30.5679	22.0554	25.3659	24.5407	17.5989	29.2344	24.1783	17.3315
Ghir_A01G007530	5.83455	6.2929	5.31968	5.57396	5.19422	4.5893	4.71188	4.67743	4.06864	3.91596	5.09641
Ghir_A01G007540	0.0237004	0	0	0	0	0	0.0252851	0	0	0	0
Ghir_A01G007550	3.79213	4.84044	2.67128	2.21285	2.57951	3.41066	1.37782	0.187931	1.17157	0.803019	0.009784
Ghir_A01G007560	15.3063	13.9298	16.5929	18.8581	11.0063	12.3808	14.2598	9.87542	7.6716	2.09615	2.29954
Ghir_A01G007570	4.06766	4.8635	4.67983	5.21295	4.80745	7.26612	6.54231	6.46889	7.47363	10.0441	7.20728
Ghir_A01G007580	0.0297056	0.0373312	0.0368818	0.110232	0.0666613	0.0156089	0.187163	0.321674	0.142357	0.0160641	0.0568959
Ghir_A01G007590	8.9696	10.9867	9.61072	9.42711	7.00996	9.49976	7.71271	6.22329	4.67394	4.30086	3.70022
Ghir_A01G007600	14.4051	22.2016	8.19639	8.3355	11.0178	8.52971	7.5979	11.9761	9.86165	7.3421	19.987
Ghir_A01G007610	1.98124	2.63244	3.34131	2.18955	1.6212	2.98318	3.04015	0.126766	0.122985	0.0185892	0
Ghir_A01G007620	0	0	0.00503188	0	0.00547375	0	0	0	0	0.0052297	0
Ghir_A01G007630	54.2054	69.0947	75.0024	68.0464	57.7567	83.1881	114.923	108.552	41.9083	9.57007	15.3365
Ghir_A01G007640	1.4027	0.823967	2.31358	2.18064	0.946474	0.938876	0.771049	0.975843	0.846299	0.361837	4.17736
Ghir_A01G007650	6.4054	9.65399	6.55531	3.89926	4.75022	2.3539	2.35878	4.12207	3.86349	3.63342	7.45201
Ghir_A01G007660	20.1436	21.4375	19.298	24.8981	20.182	20.3207	21.4193	18.8439	17.6429	13.5931	12.9338
Ghir_A01G007670	1.38339	1.06869	0.819798	0.650872	1.1548	1.0776	0.660425	0.509586	0.835977	0.43514	0.519736
Ghir_A01G007680	3.42613	3.42882	3.01547	3.16945	2.60217	2.05184	1.98297	1.78499	1.07758	0.467827	1.08738
Ghir_A01G007690	0.880543	0.615715	0.862356	1.93433	1.29503	1.52895	1.04147	0.342495	0.144822	0	0
Ghir_A01G007700	0.115269	0	0.023012	0.0227522	0.0226195	0.0235898	0	0.0232633	0	0	0
Ghir_A01G007710	9.02211	10.1279	9.3049	11.0948	10.2281	11.8799	11.7875	12.7378	13.3214	12.5111	11.8486
Ghir_A01G007720	1.68509	1.63106	1.38131	1.61914	1.88025	3.35614	2.52158	0.984188	0.310922	0.397947	0.2565
Ghir_A01G007730	0	0	0	0	0	0	0	0	0	0	0
Ghir_A01G007740	3.81134	4.46844	3.15739	4.14029	17.1623	20.0455	21.7106	28.2552	26.0499	35.9504	29.2521
Ghir_A01G007750	0.00742666	0.00769407	0	0	0	0	0	0.0085913	0	0	0.00775393
Ghir_A01G007760	1.35408	0.742005	1.12391	0.679924	1.32368	6.9794	10.5185	8.60656	8.88835	18.1042	13.8749
Ghir_A01G007770	3.40283	2.58685	1.77846	1.78347	1.98314	1.20384	1.93785	3.05086	3.85238	4.40433	1.90682
Ghir_A01G007780	18.4408	14.0288	25.3361	13.4547	8.42975	3.71867	5.34593	2.97871	3.63562	3.88717	15.6746
Ghir_A01G007790	0.0271813	0.0185618	0.0265263	0.0904448	0.229018	0.500129	0.823113	28.6599	61.9244	2.36761	0.0892222
Ghir_A01G007800	0.05532	0.0929368	0.0938035	0.184536	0.126649	0.150104	0.130038	0.231924	0.633558	0.520378	0.315224
Ghir_A01G007810	12.2559	13.6598	9.35495	9.73422	15.3484	14.6375	14.3286	8.91488	7.59248	7.03995	5.38194
Ghir_A01G007820	1.05312	1.84625	1.40417	1.65697	1.91325	2.41323	1.75189	1.34243	1.403	0.56883	0.400512
Ghir_A01G007830	1.83903	1.67009	2.85405	1.8352	0.990801	1.1147	0.910444	1.10114	0.533552	0.479198	0.408678
Ghir_A01G007840	1.06034	1.29858	1.1143	1.03504	0.638666	0.974454	0.885562	0.706325	0.717872	0.810708	0.527334
Ghir_A01G007850	2.63555	0.997801	0.628352	4.36385	4.83251	8.13189	4.39848	0.015613	0.0457348	0	0.132461
Ghir_A01G007860	3.85429	2.23728	1.58471	3.39913	6.57929	4.94452	4.93995	15.3352	13.8562	8.68016	3.34405
Ghir_A01G007870	8.55132	4.93253	3.66568	4.58512	11.0939	11.6529	10.714	29.4184	26.0726	16.8904	4.72252
Ghir_A01G007880	10.2228	10.3557	6.90132	4.50958	4.44985	7.16434	5.51386	5.94258	5.96222	8.34934	3.2103
Ghir_A01G007890	0	0	0	0	0	0	0	0	0	0	0
Ghir_A01G007900	2.63327	3.4983	3.21074	2.56521	1.63596	2.19675	1.37611	1.07538	1.12291	0.671916	0.454565
Ghir_A01G007910	0.0206507	0.041441	0.0203623	0.0486212	0.0153265	0	0.00708001	0.0213415	0	0.190361	0
Ghir_A01G007920	0.46082	0.429717	0.158921	0.813584	0.972206	0.607561	0.515975	0.565956	0.300324	0.331721	0.255961
Ghir_A01G007930	0	0	0	0	0	0	0	0	0	0	0
Ghir_A01G007940	0	0	0	0	0.00881281	0.0190289	0.0264814	0	0	0	0
Ghir_A01G007950	1.97159	1.63061	1.80557	1.82419	3.05438	1.78752	1.89482	2.83582	5.97445	5.27769	2.44859
Ghir_A01G007960	4.46261	4.03905	4.45883	5.48286	3.71777	4.42006	3.81208	2.54674	1.58851	0.948879	0.940282
Ghir_A01G007970	0	0	0.022466	0	0.0126963	0	0	0.011786	0	0.0119353	0
Ghir_A01G007980	31.4631	37.5014	35.1235	36.5412	21.7848	32.6895	32.1918	27.6856	14.9543	11.0651	7.74878
Ghir_A01G007990	12.567	11.9009	10.8444	11.8231	11.5107	12.3575	11.2002	12.126	7.38186	6.1693	6.78663
Ghir_A01G008000	12.4765	11.2947	10.8609	11.0639	9.68761	6.39701	10.1801	19.408	18.8317	28.1438	37.1361
Ghir_A01G008010	4.97798	5.43817	5.71773	6.37571	4.94446	3.9109	3.36257	3.38022	2.38003	2.47708	3.62247
Ghir_A01G008020	0.16702	0.139942	0.226038	0.192979	0.0568333	0.0586637	0.0711943	0	0.0147046	0	0
Ghir_A01G008030	7.40608	8.20778	5.42739	5.17765	5.08725	4.30807	4.95654	7.11397	3.02054	1.31927	3.22775
Ghir_A01G008040	18.6103	14.4556	11.8113	11.6338	9.17857	8.69343	8.12385	7.61046	2.43157	2.93355	1.64684
Ghir_A01G008050	0	0	0	0	0	0	0	0	0	0	0
Ghir_A01G008060	2.091	1.35809	0.627212	1.03498	1.73525	0.95698	0.495226	0.0120935	0.0600109	0.0122467	0
Ghir_A01G008070	0.414965	0.698716	0.247859	0.249778	0.277131	0.955012	1.40639	6.6635	3.7008	1.26016	1.32715
Ghir_A01G008080	3.08848	0.828282	3.77643	5.88248	2.07261	2.79805	2.72994	2.28279	2.14897	0.315771	0.252983
Ghir_A01G008090	49.3496	39.2463	33.0427	62.6324	97.5389	101.189	106.554	49.5668	72.7366	5.4446	3.70992
Ghir_A01G008100	0.946936	0.471665	0.827829	2.74981	2.87228	2.65912	2.89468	5.79218	9.12022	7.73919	8.04074
Ghir_A01G008110	0	0	0	0	0	0	0	0	0	0	0
Ghir_A01G008120	0	0	0	0	0	0	0	0	0	0	0
Ghir_A01G008130	4.66986	1.9557	3.35814	3.97044	2.33556	2.58545	2.70314	0.705833	0.88216	0.261563	0.0119617
Ghir_A01G008140	0.622447	0.323374	0.617307	0.961509	0.341151	0.390933	0.441854	0.0508118	0.0844963	0.0371087	0
Ghir_A01G008150	6.54842	8.188	6.03821	5.83665	4.93342	5.15587	5.09281	3.66617	3.33463	2.9388	2.76649
Ghir_A01G008160	1.30631	2.18825	1.37676	1.62171	0.739853	1.68091	1.08712	0.708856	0.51586	0.155074	0.249821
Ghir_A01G008170	11.1089	14.0625	10.2659	12.8622	12.8074	11.4293	16.1149	20.069	11.1386	6.89013	12.8674
Ghir_A01G008180	0.214121	0.331759	0.302863	0.174276	0.13196	0.174133	0.164207	0.228244	0.107376	0.147654	0.0974915
Ghir_A01G008190	65.7284	69.8873	82.2855	66.6827	129.021	164.767	169.448	192.376	183.341	181.383	111.412
Ghir_A01G008200	4.49744	3.82661	3.9026	4.0446	2.58031	1.41995	0.858214	0.159603	0.296144	0.992774	0.41929
Ghir_A01G008210	0.00525081	0	0.0267628	0.0106798	0	0	0.00520606	0	0.00538002	0.0057763	0
Ghir_A01G008220	13.8354	10.6862	11.7171	11.79	9.63328	8.80768	10.0961	10.0439	7.07804	6.87266	4.63098
Ghir_A01G008230	7.97283	7.82251	5.81388	7.54819	6.69015	7.23588	5.20455	3.98402	3.19957	3.02867	2.60661
Ghir_A01G008240	14.2777	10.6083	11.439	10.7384	12.2414	14.0451	13.5706	15.4191	9.2844	5.93829	4.3589
Ghir_A01G008250	16.5149	19.032	11.9553	12.0165	16.219	15.6156	13.5626	19.5487	22.9855	16.5871	16.8173
Ghir_A01G008260	9.22311	10.133	7.23365	6.95364	5.83061	6.76602	5.30439	5.95057	5.65195	5.18732	5.13414
Ghir_A01G008270	9.09375	10.6765	8.23494	10.3303	4.93081	6.69958	5.63811	5.40002	5.52873	3.54935	2.66239
Ghir_A01G008280	2.9703	2.40011	1.84742	2.29469	2.00831	1.94656	1.82195	1.19463	0.986714	0.843055	0.60089
Ghir_A01G008290	0.0960646	0.179525	0.0600681	0.0358367	0.120625	0.0118718	0	0	0	0.0251046	0.0130541
Ghir_A01G008300	10.2782	10.1238	15.2005	8.59361	9.26382	10.3093	11.7549	11.9758	7.77389	4.50158	14.5406
Ghir_A01G008310	1.5795	1.04725	1.61728	0.942758	1.16586	0.495962	0.393386	0.323994	11.0614	4.70893	5.27939
Ghir_A01G008320	6.10741	8.4454	9.55801	7.75063	5.23462	6.92795	7.30566	5.44859	4.14844	2.12991	3.20793
Ghir_A01G008330	0.0184038	0	0.0194798	0.0370729	0.0211905	0.0389863	0.0574023	0.0409611	0.0585176	0	0
Ghir_A01G008340	5.26573	5.96793	6.03299	5.52488	5.93296	5.76822	7.87469	6.91187	6.84352	4.23368	3.89307
Ghir_A01G008350	7.17027	5.74805	9.28368	14.9806	19.6057	12.9994	12.89	20.6657	13.9149	20.7651	16.2516
Ghir_A01G008360	0.498939	0.417283	0.588802	0.822023	0.3503	0.740159	0.611814	0.240731	0.126861	0.0659369	0.0773875
Ghir_A01G008370	0.215192	0.279233	0.182945	0.142791	0.0538492	0.174771	0.231054	0.151282	0.109119	0.203125	0.176623
Ghir_A01G008380	0	0	0	0	0	0	0	0	0	0	0
Ghir_A01G008390	5.3098	7.58925	3.8619	3.14134	2.24745	2.83486	2.662	0.452135	0.165876	0.0926452	0.00364617
Ghir_A01G008400	0.295201	0.328862	0.241868	0.25701	1.338	3.84344	4.46949	7.61269	26.0284	3.81264	1.12952
Ghir_A01G008410	0.600541	0.435152	0.485053	1.10666	0.798258	1.50136	2.08506	2.16946	0.702362	0.0982298	0.129923
Ghir_A01G008420	7.52409	6.38583	6.69636	4.93977	4.72098	6.72112	4.53082	3.6558	4.67751	5.16422	3.24662
Ghir_A01G008430	0	0	0	0	0	0	0	0	0	0	0
Ghir_A01G008440	2.52322	1.53854	1.84722	1.3939	5.73609	2.53392	2.51105	3.03046	2.88906	3.08071	2.10174
Ghir_A01G008450	9.01106	8.85748	6.31123	6.73918	8.12176	6.33014	5.1648	5.57663	4.68841	4.74677	3.52726
Ghir_A01G008460	1.24758	0.956459	0.997409	2.5693	2.47438	5.86458	5.46835	2.02109	1.01806	0.777592	1.33265
Ghir_A01G008470	0.0260037	0.0614041	0.0176302	0.0258121	0.0353764	0.027271	0.00841527	0	0	0	0.0405362
Ghir_A01G008480	0	0	0	0	0	0	0	0	0	0	0
Ghir_A01G008490	0	0	0	0	0	0	0	0	0	0	0
Ghir_A01G008500	19.3619	28.142	27.5822	18.1281	8.67715	9.44984	8.60851	5.26826	7.6787	9.49067	6.96633
Ghir_A01G008510	5.0251	4.8412	4.96877	5.03974	4.18695	4.32143	4.05181	3.90871	3.62776	3.66314	2.98437
Ghir_A01G008520	0.0172205	0	0.017465	0.0213015	0.0532713	0.00859367	0.0649278	0.0778267	0.0354169	0.0475823	1.0402
Ghir_A01G008530	0.079465	0.0256795	0	0.0251783	0	0.066522	0.0398888	0.0433774	0	0	0
Ghir_A01G008540	0	0	0	0	0	0	0	0	0	0	0
Ghir_A01G008550	0	0	0	0	0.0121211	0	0	0	0	0	0
Ghir_A01G008560	0.240497	0.373619	0.368964	0.449293	0.56531	1.12756	0.601495	0.220301	1.72357	0.768031	0.231668
Ghir_A01G008570	2.42366	2.53817	2.98866	3.19379	2.2282	2.37234	1.87992	1.62402	1.54519	2.16465	2.31917
Ghir_A01G008580	0	0	0	0	0	0	0	0	0	0	0
Ghir_A01G008590	0.0423535	0	0	0	0	0.0210098	0	0.0897526	0.32518	0.022214	0.0693059
Ghir_A01G008600	0	0	0.0643443	0.0642346	0.0242422	0	0	0	0.022842	0.162129	0
Ghir_A01G008610	0	0	0	0	0	0	0	0	0	0	0
Ghir_A01G008620	0.0239604	0.0121005	0.0545307	0.0177603	0.0252176	0.0183499	0	0.234446	0.018084	0.0905613	0.0121947
Ghir_A01G008630	2.55407	0.675603	3.96376	5.30711	2.21933	4.04088	3.79553	2.6371	2.51766	0.149881	0
Ghir_A01G008640	1.1189	1.58981	1.62014	1.33696	0.849221	1.31779	0.810861	0.782017	0.729172	0.741922	0.423978
Ghir_A01G008650	0	0.00744135	0	0.0111333	0.0107884	0	0.0145138	0.0196849	0.0446718	0.0314158	0
Ghir_A01G008660	0	0	0	0	0	0	0	0	0	0	0
Ghir_A01G008670	3.62234	5.06551	3.9811	3.1504	2.58817	2.71866	2.52231	2.15212	2.02589	1.2946	1.69221
Ghir_A01G008680	4.89485	4.10981	4.01645	4.76952	3.43068	2.39915	1.39685	1.66038	0.946958	1.09212	4.47381
Ghir_A01G008690	15.9478	12.6944	6.17915	7.87249	9.50223	10.8513	11.5397	2.96228	1.13526	1.38853	0.570296
Ghir_A01G008700	0	0	0	0	0	0	0	0	0	0	0
Ghir_A01G008710	0	0	0	0	0	0	0	0.189333	0.595589	0	0
Ghir_A01G008720	3.12408	1.21197	0.67416	1.10235	0.813975	0.700516	0.722879	0.766984	2.05057	5.54935	2.44526
Ghir_A01G008730	0	0	0	0	0	0	0	0	0	0	0
Ghir_A01G008740	0	0	0	0	0	0	0	0	0	0	0
Ghir_A01G008750	0.121326	0.0882565	0.1282	0.172515	0.0372452	0.102405	0.00600152	0.0125203	0	0	0.0122056
Ghir_A01G008760	19.5699	18.2953	20.4196	19.817	14.4196	12.9251	16.9685	16.9375	12.0502	7.73133	7.51083
Ghir_A01G008770	0	0	0	0.0160004	0.0521839	0	0	0	0	0	0
Ghir_A01G008780	0	0	0	0	0	0	0	0	0	0	0
Ghir_A01G008790	0	0	0.0272735	0	0	0	0	0	0	0	0
Ghir_A01G008800	0	0	0	0	0.0299156	0	0	0	0	0	0
Ghir_A01G008810	29.0979	27.204	36.1271	45.2925	103.041	107.41	84.2665	88.5593	91.8966	143.804	67.5565
Ghir_A01G008820	11.5522	9.57361	9.81077	14.3668	16.2581	14.1639	13.4384	11.8877	8.98715	6.27766	4.81283
Ghir_A01G008830	0.148077	0.172712	0.162217	0.169951	0.253499	0.134722	0.289509	0.776254	0.118666	0.0670486	0.25063
Ghir_A01G008840	1.9633	0.59053	0.232471	0.566903	2.9017	0.855854	0.781761	0.0610627	0.123986	0.627723	0.0642263
Ghir_A01G008850	0	0	0.019107	0	0	0.0191382	0	0	0	0	0
Ghir_A01G008860	0.169187	0.18149	0.168085	0.0634984	0	0.0135908	0	0	0.0763265	0.0136581	0.0129627
Ghir_A01G008870	0.0515892	0.0352623	0	0.0170976	0.0084989	0	0.0181103	0.0279628	0.00888962	0.0198739	0.0177233
Ghir_A01G008880	0.138611	0.0592298	0.0385878	0.0979799	0.0986212	0	0.0187782	0.0982621	0.259428	0.487907	1.37299
Ghir_A01G008890	0.575487	0.129248	0.498477	0.539574	0.431627	0.493151	0.97272	3.05197	3.64846	2.61471	2.2181
Ghir_A01G008900	0	0	0	0	0	0	0.0319115	0	0	0	0
Ghir_A01G008910	0	0	0	0	0	0.0609645	0	0	0	0	0
Ghir_A01G008920	0.0243673	0	0.0234129	0	0.0527523	0	0	0.0235909	0.0717953	0	0.0757069
Ghir_A01G008930	8.51487	10.1776	6.10429	18.2941	15.1852	17.5481	12.5548	11.6153	13.1953	10.4714	8.27937
Ghir_A01G008940	0.372613	0.382329	0.404321	0.708898	0.574874	0.637311	0.747097	1.27621	1.00555	1.13464	0.841787
Ghir_A01G008950	6.71524	7.47745	7.80759	12.6145	21.9282	26.6611	23.8372	20.7137	12.6234	15.9132	11.8141
Ghir_A01G008960	1.24778	0.796295	0.729101	1.12588	0.64349	0.927742	1.16569	0.699517	0.467112	0.142021	0.138692
Ghir_A01G008970	0.476602	0.321801	0.585108	0.732071	0.411216	0.640668	0.53516	0.552672	0.337405	0.0810982	0.0707283
Ghir_A01G008980	0.472247	0.418619	0.310134	0.281488	0.2134	0.317128	0.420618	0.665519	0.420202	0.242425	0.365642
Ghir_A01G008990	0.183094	0.341455	0.243194	0.30267	0.191291	0.309871	0.305695	0.511798	0.30432	0.163851	0.105012
Ghir_A01G009000	2.69007	6.27154	1.99102	1.54208	1.28511	2.29413	1.22689	0.5418	0.965077	0.96214	0.33027
Ghir_A01G009010	0.730483	0.822749	0.864425	0.873001	0.96344	1.33651	1.36137	0.935695	1.10476	0.911883	1.13038
Ghir_A01G009020	1.19641	0.713232	1.01593	1.0018	0.845383	0.971302	0.665414	0.830215	0.517707	0.507851	0.28927
Ghir_A01G009030	3.54361	3.95744	2.89585	3.50912	2.39446	2.12275	2.10681	1.59119	1.23485	1.14397	1.3062
Ghir_A01G009040	1.42826	1.4402	1.66299	1.34004	1.07321	1.4862	1.38727	1.28651	1.29985	0.900131	0.725214
Ghir_A01G009050	0.201769	0.231143	0.386589	0.517951	0.243597	0.551424	0.393384	0.646683	1.01641	0.636302	0.649044
Ghir_A01G009060	0.01369	0	0.0263076	0.0274404	0	0.0140882	0.0401816	0.0148882	0	0.0280884	0.0156595
Ghir_A01G009070	3.74378	3.65689	3.29964	2.70735	2.82075	2.93364	2.33868	1.71039	1.21194	1.0147	0.914888
Ghir_A01G009080	10.8397	15.0732	9.88472	9.07747	8.75944	6.72467	5.55936	6.12779	6.09175	5.78201	4.93585
Ghir_A01G009090	0	0	0	0	0	0	0	0	0	0	0
Ghir_A01G009100	17.085	10.4997	14.3833	12.793	10.966	8.28411	6.37141	6.32241	4.40703	3.24418	4.09629
Ghir_A01G009110	0	0	0	0	0	0	0	0	0	0	0
Ghir_A01G009120	0	0	0	0	0	0	0	0	0	0	0
Ghir_A01G009130	12.0548	11.5286	10.8379	15.8068	20.3015	21.8918	20.1831	21.3377	22.227	22.4745	22.8609
Ghir_A01G009140	0.535036	0.709914	0.699196	1.05417	0.950659	1.74358	1.77644	1.56521	1.5186	0.185113	0.281532
Ghir_A01G009150	0.352185	0.278624	0.236923	0.426763	1.39153	0.549498	0.344122	0.394915	0.772641	0.940256	1.63376
Ghir_A01G009160	3.20287	2.28857	2.00156	2.08482	3.17251	2.18251	1.62367	2.05364	2.80961	1.43678	1.57938
Ghir_A01G009170	0	0	0	0	0	0	0	0	0	0	0
Ghir_A01G009180	4.36558	4.63395	4.02036	5.24149	6.97375	8.48715	7.89338	13.1976	15.5806	17.3595	4.70291
Ghir_A01G009190	19.6985	19.7418	20.2454	18.9901	15.4524	15.4166	16.3429	16.6003	11.6685	8.77862	8.95858
Ghir_A01G009200	3.28363	2.58758	2.04057	3.07554	3.39149	2.57717	2.48228	2.65287	2.92229	1.3734	1.27464
Ghir_A01G009210	11.4728	17.1563	13.7384	7.9232	10.6302	11.9724	14.2657	5.03812	0.848253	0.631859	0.0610567
Ghir_A01G009220	39.058	32.1303	34.0489	35.918	32.3232	32.0845	31.8808	28.0439	24.1413	24.0909	19.8542
Ghir_A01G009230	24.8956	26.9678	21.0812	26.8872	17.7466	18.2093	25.7439	24.5669	19.0174	11.9747	9.85703
Ghir_A01G009240	5.50125	5.65418	4.35883	5.60833	8.06522	5.84342	6.09701	6.81488	6.49058	6.51743	6.06698
Ghir_A01G009250	1.05435	1.87392	1.17795	1.77052	1.56566	2.38479	1.6198	1.75265	1.84954	1.12991	1.35534
Ghir_A01G009260	0.235806	0.0976277	0.233211	0.150626	0.139949	0.129317	0.0833747	0.200431	0.336664	0.0900631	0
Ghir_A01G009270	4.3777	2.19833	8.02376	4.62145	2.75935	0.258159	0.41742	1.37632	4.13907	0.718313	18.3285
Ghir_A01G009280	40.2996	49.8154	61.4634	35.464	22.6027	12.5214	14.8437	18.869	15.3002	14.466	38.6061
Ghir_A01G009290	0	0	0	0	0	0	0	0	0	0	0
Ghir_A01G009300	40.5271	16.0252	52.8698	85.5052	30.5143	50.7572	48.5376	13.3	17.599	1.03351	0.0162741
Ghir_A01G009310	22.6769	22.7541	22.3279	22.3073	15.296	16.8783	15.057	11.0673	8.53874	6.03578	5.02376
Ghir_A01G009320	7.80137	7.3673	7.50536	5.54846	6.89461	4.74976	5.3001	4.579	5.35535	4.50147	3.79088
Ghir_A01G009330	8.21745	8.70023	8.86735	8.44609	8.00098	8.96474	9.04095	6.18693	4.42555	3.94353	3.33806
Ghir_A01G009340	6.48008	7.13683	5.26183	9.27595	8.94073	9.60356	7.93067	6.14356	4.4777	3.25311	2.97873
Ghir_A01G009350	5.17736	5.27877	5.58937	5.21951	4.12105	4.72627	5.0671	3.79552	3.56786	1.64183	1.77423
Ghir_A01G009360	0.13578	0.412547	0.238437	0.135007	0.0410742	0.0694343	0	0.0174937	0.0592517	0.0177153	0.421499
Ghir_A01G009370	8.38977	6.67204	5.50821	14.8914	21.1728	26.9617	26.692	18.8037	18.8919	13.5824	8.60942
Ghir_A01G009380	10.4252	8.74936	6.03703	5.4244	7.9351	3.48698	5.97609	15.1061	17.5921	10.0176	9.65363
Ghir_A01G009390	0.839301	0.840081	0.779818	1.36063	1.20758	1.34795	1.5974	0.927485	1.09908	0.618106	0.280659
Ghir_A01G009400	0.712715	1.03402	1.35995	1.01321	0.803232	1.27211	0.940015	1.38447	2.26311	1.41613	1.30411
Ghir_A01G009410	0	0.0152408	0.0154337	0	0	0	0	0	0	0	0
Ghir_A01G009420	25.0888	23.5058	23.4057	42.8712	32.7608	42.8781	50.8522	41.3138	32.8838	30.6861	28.4777
Ghir_A01G009430	0	0.0192975	0	0.00609785	0	0.00656366	0.00639701	0	0.00650524	0	0.0134992
Ghir_A01G009440	6.74367	6.37781	8.27132	6.65994	4.66668	4.41318	3.73403	3.28083	3.97846	2.90457	3.46966
Ghir_A01G009450	7.61195	6.49331	7.6171	6.33881	6.352	4.80806	6.43699	8.10094	9.63836	7.8096	5.96547
Ghir_A01G009460	1.87877	1.66365	1.73864	5.36518	10.0261	10.6945	7.30141	4.83619	8.76277	7.48233	5.41218
Ghir_A01G009470	8.99616	8.75577	9.70131	11.3857	8.28233	8.20753	10.6452	10.2728	12.8998	7.25553	7.62043
Ghir_A01G009480	8.49946	6.2554	8.12112	7.10995	7.10099	7.19498	7.05515	7.00787	6.76708	6.25007	7.3495
Ghir_A01G009490	8.49711	6.60684	8.52624	7.94497	6.69706	7.6213	7.74593	6.82485	6.41843	5.04915	4.15425
Ghir_A01G009500	11.4611	13.5629	9.13982	10.4741	14.3836	15.6739	15.4986	17.9166	18.0495	14.5886	14.0544
Ghir_A01G009510	4.19167	6.88689	5.4989	3.97257	3.62845	5.59361	5.24932	4.12605	3.52031	1.63117	2.22379
Ghir_A01G009520	0.013967	0	0	0	0.135427	0	0	0	0	0.0443606	0
Ghir_A01G009530	0.0168056	0.0418894	0	0	0.00809746	0	0	0.0249838	0	0	0
Ghir_A01G009540	221.49	215.573	219.977	192.158	136.967	126.422	108.099	96.6447	87.2209	59.3876	45.5889
Ghir_A01G009550	0.0389753	0.0198839	0.0757129	0.0384279	0	0	0	0	0	0.234114	0.0225524
Ghir_A01G009560	0.10094	0	0.0981846	0.0650311	0.430245	0.202555	0.479162	0.361922	0.240368	0.0376133	1.29397
Ghir_A01G009570	0.32331	0.293166	0.239043	0.178161	2.0255	0.335671	0.923317	1.61388	1.73248	1.04037	0.0794091
Ghir_A01G009580	0.0208479	0	0.0943956	0.0107695	0.132636	0	0.135415	0.122035	0.128404	1.02455	0
Ghir_A01G009590	0.0581938	0.0657079	0.0380941	0.0824921	0.0654558	0	0.116153	0.0410826	0.0455016	0	0.0566898
Ghir_A01G009600	24.2717	28.2505	38.8545	27.3296	17.6404	13.9732	13.4659	6.0536	5.02606	3.26413	6.18069
Ghir_A01G009610	4.94592	6.29351	4.45021	5.40524	6.5805	5.7021	6.01844	4.15415	2.50342	3.97027	3.08422
Ghir_A01G009620	2.63422	2.97742	3.07034	4.4169	6.61058	8.08793	7.91936	13.7509	13.3533	10.5278	7.59904
Ghir_A01G009630	4.01127	5.51684	4.79496	2.90234	2.92042	3.12516	2.82269	2.84652	2.23503	1.88609	2.01228
Ghir_A01G009640	1.56906	2.88197	1.58826	1.59286	1.37213	2.05209	2.4964	2.75503	0.647351	0.0771146	0.248693
Ghir_A01G009650	10.3388	10.3417	12.1384	12.1436	12.3986	12.8763	13.8386	13.5116	13.9939	10.9843	13.982
Ghir_A01G009660	0.112372	0.118439	0.116951	0.281471	1.36101	0.305367	0.489509	2.934	6.02656	22.0194	31.5043
Ghir_A01G009670	0	0	0	0	0.00590281	0	0	0	0	0	0.0131066
Ghir_A01G009680	10.5494	4.25312	11.5728	4.62247	8.99163	10.7168	5.50372	5.7711	7.82522	13.689	9.16536
Ghir_A01G009690	0.0867002	0.146571	0.137411	0.141286	0.119877	0.0436619	0.0708628	0.0527009	0.0329667	0.0231426	0.0479406
Ghir_A01G009700	10.7617	9.32961	10.7807	11.4385	9.59205	13.3194	13.2872	12.456	11.6029	11.4466	7.90833
Ghir_A01G009710	3.7564	4.52767	4.38764	3.33132	2.22965	1.71904	2.06354	2.16558	7.47321	1.97061	0.534698
Ghir_A01G009720	0.464813	0.489218	0.561645	0.664274	1.55858	0.753902	1.00542	0.54054	0.55141	0.278857	0.630635
Ghir_A01G009730	11.3636	11.1258	11.8389	16.3965	23.2122	16.7793	14.8563	18.5816	10.5574	4.55371	3.59026
Ghir_A01G009740	2.89372	3.7125	4.56066	3.79596	1.59309	0.922374	0.354366	0.480595	2.56988	0.481596	2.87945
Ghir_A01G009750	131.988	147.328	103.272	202.768	286.11	268.739	251.137	255.006	213.962	240.504	185.462
Ghir_A01G009760	21.5069	23.1013	23.9458	24.4482	19.0184	16.1552	18.6868	17.1417	17.1976	15.9215	10.2239
Ghir_A01G009770	7.4628	5.94745	6.61784	7.15727	7.39788	7.46408	6.74086	4.14771	4.6599	4.27626	2.36336
Ghir_A01G009780	0	0	0.154252	0.00878959	1.7053	0.0819197	0.0836843	0.0945572	0.20889	0.0673544	0.0196467
Ghir_A01G009790	6.99134	7.6997	6.92335	6.57975	6.33418	5.55284	5.50202	5.3007	5.37963	4.29716	4.84937
Ghir_A01G009800	0.00738451	0	0	0.0371887	0.0458465	0.0862996	0.145052	0	0	0	0
Ghir_A01G009810	0.683352	0.688277	0.613114	0.581601	0.291322	0.418928	0.450721	0.430848	0.323786	0.062369	0.2831
Ghir_A01G009820	2.6069	0.828468	1.39536	1.1069	2.87027	1.98985	3.61033	1.99205	1.10179	0.259461	0.0574594
Ghir_A01G009830	0	0	0	0	0	0	0	0	0	0	0
Ghir_A01G009850	0	0	0	0	0	0	0	0	0	0	0
Ghir_A01G009840	0.737033	0.511487	1.29045	0.730403	0.284839	0.385945	0.466977	0.567422	0.555173	0.451871	1.03195
Ghir_A01G009860	1.91792	2.83274	2.0157	1.97258	1.94198	3.15739	2.22009	2.20541	2.91688	2.8282	2.45788
Ghir_A01G009870	1.69603	2.43726	1.34423	2.75603	5.81415	6.12307	5.80315	5.23659	5.73488	5.74095	3.40177
Ghir_A01G009880	0.0123247	0.144063	0.0122638	0	0.0697568	0	0	0	0	0	0
Ghir_A01G009890	4.83349	3.61655	4.59669	3.32376	2.95558	3.06028	2.76863	25.8041	7.84393	8.49475	4.0056
Ghir_A01G009900	7.63741	8.95513	9.86003	6.92845	4.78062	4.07475	3.64463	3.03873	2.71633	3.06349	2.85014
Ghir_A01G009910	90.3188	74.2469	131.395	96.8375	52.1565	23.9746	8.55838	8.83369	7.4404	5.06999	101.542
Ghir_A01G009920	7.96746	8.23804	9.39182	10.1181	8.80364	11.1212	9.60655	7.37994	7.02139	5.2982	4.64444
Ghir_A01G009930	1.94635	1.91905	2.64282	3.32247	1.1481	1.37902	1.14138	0.216601	0.165785	0.0959238	0
Ghir_A01G009940	0.0173668	0.0173154	0.0691017	0.0605578	0.0507339	0.0705623	0.0605189	0.0178645	0.0527628	0	0.0471933
Ghir_A01G009950	21.7101	20.0305	17.9887	26.8579	13.4689	20.4513	20.0484	36.0221	10.1025	5.96927	4.13571
Ghir_A01G009960	0	0	0	0	0	0	0	0	0	0	0
Ghir_A01G009970	0.230942	0.687789	0.158889	0.214531	0.328327	0.389524	0.0644412	0.858714	0.122733	0.036034	0.0420519
Ghir_A01G009980	0.115396	0.0440932	0.072115	0.0434653	0.016144	0.0579912	0.0596613	0.349492	0.399099	0.0624401	0.0315661
Ghir_A01G009990	3.47159	4.36816	4.2044	3.22653	1.58602	1.16083	1.20994	12.0435	3.13286	2.65237	0.855655
Ghir_A01G010000	9.60834	8.66534	7.53553	10.4517	7.58357	4.97794	2.88202	1.50347	1.61474	0.819313	2.71477
Ghir_A01G010010	0	0	0	0	0	0	0	0	0	0	0
Ghir_A01G010020	5.7216	6.5735	5.93901	6.55357	5.99555	8.97287	6.28929	7.96016	6.62257	6.77338	4.31928
Ghir_A01G010030	13.3357	11.169	24.3448	11.5144	5.75447	3.99909	4.45526	5.5316	5.99309	4.55318	18.9317
Ghir_A01G010040	10.827	7.67401	9.95525	9.21607	8.6293	6.66975	7.24364	8.32872	21.4981	15.9778	13.4199
Ghir_A01G010050	24.6344	31.6491	26.1107	32.7245	16.9528	23.0652	18.0245	15.3219	14.0151	10.529	9.71828
Ghir_A01G010060	2.09805	2.13286	2.31306	2.69316	2.80234	3.25863	3.77143	3.35692	2.69658	1.60521	1.09208
Ghir_A01G010070	0.960336	0.0998226	0.0526758	7.72191	106.747	217.001	140.148	7.07815	1.53371	0.566693	0.263648
Ghir_A01G010080	5.09025	2.60257	2.56433	3.34904	4.21779	2.96502	3.11472	2.2772	1.41111	1.1393	1.30804
Ghir_A01G010090	14.9325	11.7384	17.1947	10.9434	6.68771	4.95717	5.96426	6.46292	5.26247	4.36384	7.32262
Ghir_A01G010100	0	0	0	0	0	0	0	0	0	0	0
Ghir_A01G010110	0.149978	0.150364	0.0643917	0.0641916	0.440002	0.207224	0.208352	0.184278	0.0557663	0.0210842	0.0609019
Ghir_A01G010120	0	0	0	0	0	0	0	0	0	0	0
Ghir_A01G010130	1.28917	1.24864	1.92699	1.38078	0.680877	0.770349	0.613545	0.21641	0.374709	0.166042	0.267702
Ghir_A01G010140	5.83892	9.37427	9.31962	6.1545	6.94916	8.8341	7.63776	6.71106	11.6168	15.791	13.6717
Ghir_A01G010150	2.35422	2.28616	3.36608	2.48099	2.57806	3.02554	2.77506	2.61201	2.88112	3.63197	2.31456
Ghir_A01G010160	2.96105	1.6746	2.97502	4.79099	7.54869	15.6722	26.2369	59.6713	7.43118	2.8953	2.64442
Ghir_A01G010170	5.23958	4.74748	5.8506	4.2664	6.28277	7.59672	6.19134	6.71146	6.82707	9.33711	6.66635
Ghir_A01G010180	73.1456	62.6203	84.5567	40.9134	11.6556	11.624	11.2924	11.2843	6.10971	3.42406	9.88723
Ghir_A01G010190	0.00790013	0	0	0	0	0	0	0	0	0	0
Ghir_A01G010200	8.34997	11.6982	9.17719	6.64101	6.0996	7.86527	6.97625	7.34127	6.05069	7.23617	6.39655
Ghir_A01G010210	0.106201	0.1068	0.106185	0.117221	0.405922	4.38616	4.42669	9.06976	1.82876	1.22851	1.87147
Ghir_A01G010220	13.9239	5.80515	7.40559	7.78927	5.45503	2.21868	0.320499	0.151462	0.197794	0.774191	0.792712
Ghir_A01G010230	9.18013	8.74541	7.11563	13.2541	9.88045	11.7135	12.1266	9.3356	6.31372	3.1568	4.4924
Ghir_A01G010240	7.64404	6.23034	7.48211	10.6448	13.0236	15.369	15.3074	14.688	11.0495	10.3119	8.83313
Ghir_A01G010250	6.36543	4.45473	5.22243	11.384	10.6223	28.9592	60.8723	178.665	821.827	530.006	285.687
Ghir_A01G010260	2.78837	3.6428	1.94734	2.45445	4.21338	4.56613	4.87314	5.38991	12.029	18.8076	5.6705
Ghir_A01G010270	0.677263	0.982058	0.878939	0.577464	0.256855	0.278725	0.214894	0.237257	0.0874987	0.126422	0.373519
Ghir_A01G010280	0	0	0	0	0	0	0	0	0	0	0
Ghir_A01G010290	0	0	0	0	0	0	0	0	0	0	0
Ghir_A01G010300	17.5884	15.5678	12.7448	13.7898	9.20041	5.43261	2.8518	0.373365	1.03249	0.679424	0.0344819
Ghir_A01G010310	4.78675	4.8768	4.92732	4.83413	3.45426	4.42188	3.08926	6.46064	1.94902	1.16972	2.33068
Ghir_A01G010320	8.20148	8.25323	9.5228	15.4235	14.6956	18.8712	16.7923	12.9963	12.3276	9.26277	7.98805
Ghir_A01G010330	0.262417	0.47367	0.483053	0.982423	1.72297	1.91324	1.30056	1.22679	1.48902	2.56636	2.20493
Ghir_A01G010340	6.38237	7.19911	5.65857	6.68227	5.469	5.67154	5.82524	6.30246	5.68735	5.09035	4.58506
Ghir_A01G010350	0.00992158	0	0	0	0.0161093	0.0145146	0	0.00498477	0.00505963	0	0
Ghir_A01G010360	20.8698	22.7888	20.0504	23.3447	34.624	41.0517	36.1551	43.6246	51.4332	64.9982	46.4373
Ghir_A01G010370	7.4482	7.86188	6.39964	7.26879	6.23975	6.32468	6.4782	8.06384	6.10366	3.47088	3.59569
Ghir_A01G010380	9.74375	9.47153	8.17947	8.03452	7.23394	7.08218	7.53748	7.47082	5.56804	3.96514	3.26216
Ghir_A01G010390	0.00886082	0.00893629	0.0258446	0	0.0179324	0	0	0.0192727	0.00872458	0	0.0188327
Ghir_A01G010400	0.53882	0.285618	0.65735	0.968921	0.498792	0.59636	0.691952	0.819656	0.514428	0.200833	0.0600124
Ghir_A01G010410	0.490163	0.601326	0.81799	1.64884	1.85491	2.21219	1.27268	1.42029	1.58002	1.86716	1.62223
Ghir_A01G010420	1.4484	1.43204	1.45078	1.80377	1.72388	2.63774	2.78707	3.4924	3.84846	4.77544	3.17788
Ghir_A01G010430	11.2562	13.7085	10.2515	13.7672	12.1677	13.6138	14.5408	17.4114	16.5429	15.2547	22.4746
Ghir_A01G010440	0	0	0	0	0	0	0	0	0	0	0
Ghir_A01G010450	9.01617	8.73314	8.27345	10.3674	6.98778	6.01871	5.49616	5.1259	4.26193	3.17229	4.15336
Ghir_A01G010460	0.371052	0.541725	0.926585	0.343428	0.153289	0.0727456	0.130611	0.0160667	0.155694	0.276532	0.366357
Ghir_A01G010470	3.88081	3.16225	3.9367	3.81193	6.40355	7.7955	9.89057	7.51178	4.68921	5.45089	6.11254
Ghir_A01G010480	3.07194	3.7399	3.08619	3.44641	3.22419	3.02896	2.58795	2.37561	3.31254	3.69361	4.03685
Ghir_A01G010490	7.92116	6.44305	12.8544	9.77445	8.15199	8.8048	8.06526	6.84212	6.99154	5.94917	7.76361
Ghir_A01G010500	0.966049	0.37328	0.787158	0.424138	4.01628	4.56527	3.60422	2.2214	2.82959	0.703644	0.938666
Ghir_A01G010510	0.445818	0.417645	0.453473	0.329006	0.207819	0.430843	0.319497	0.262146	0.40115	0.632844	0.367888
Ghir_A01G010520	0.588204	0.311949	0.736182	0.84171	0.846191	0.685904	0.714903	0.564275	0.380797	0.450316	1.30953
Ghir_A01G010530	6.2604	6.89539	7.94649	6.51172	2.76076	3.94592	3.23683	2.46597	1.74947	1.28124	1.64213
Ghir_A01G010540	0	0	0	0	0	0	0	0	0	0	0
Ghir_A01G010550	1.76458	1.20318	3.32882	2.233	1.35346	1.65311	0.918678	0.987047	1.46676	1.14985	2.16629
Ghir_A01G010560	48.2391	34.6521	53.1595	35.0741	18.0002	7.25916	5.86224	5.20564	5.13959	5.07952	21.1407
Ghir_A01G010570	0.0266629	0.11222	0.0544425	0.0180769	0	0.0185625	0.0460695	0.1248	0	0.0104053	0.0392929
Ghir_A01G010580	0	0	0	0	0	0	0	0	0	0	0
Ghir_A01G010590	0	0.0261241	0	0	0.0290342	0	0	0.0539051	0	0	0
Ghir_A01G010600	3.01536	2.76818	3.29726	2.32306	1.11715	1.81094	1.33383	0.872607	0.750705	0.352462	0.239885
Ghir_A01G010610	0	0	0	0	0.0232274	0.129446	0.0214596	0.109784	0.335896	0.224056	1.07486
Ghir_A01G010620	2.3226	2.4764	3.56313	3.02789	1.61536	1.36069	1.35337	1.54981	1.52542	1.20581	1.87558
Ghir_A01G010630	1.45343	0.965825	1.52022	1.86471	1.6307	2.30008	1.5555	1.49976	2.54413	3.74096	2.7294
Ghir_A01G010640	0	0	0	0	0	0	0	0	0	0	0
Ghir_A01G010650	0	0	0	0	0	0	0	0	0	0	0
Ghir_A01G010660	7.01586	6.66729	5.75601	6.87881	7.4722	6.44133	6.30979	7.80912	7.21017	5.0082	4.03022
Ghir_A01G010670	2.9725	2.62273	3.94143	3.81374	2.8342	3.16256	2.33069	0.656175	0.923736	0.461541	0.240571
Ghir_A01G010680	0.359365	0.203137	0.138215	0.158072	0.431636	0.217453	0.225735	0.200195	0.545948	0.290417	0.116829
Ghir_A01G010690	0.142483	0.213081	0.0139086	0.13939	0.11774	0.172722	0.327395	0.351052	0.334319	0.447148	0.0899857
Ghir_A01G010700	13.0486	13.7434	11.1942	14.1308	11.451	15.1817	12.8295	12.4189	10.621	8.50945	5.76519
Ghir_A01G010710	0.162442	0.155122	0.14951	0.168325	0.202963	0.243821	0.23099	1.70843	4.1139	0.841938	0.0927155
Ghir_A01G010720	1.52712	1.10179	1.34907	1.9256	1.26177	1.53801	1.16496	0.472794	0.234169	0.0404581	0.0711096
Ghir_A01G010730	0.263439	0.266235	0.281838	0.262743	0.223425	0.217187	0.217005	0.21178	0.298223	0.185953	0.144684
Ghir_A01G010740	0.483811	0.365453	0.38044	0.403246	0.505722	0.496833	0.593981	0.449061	0.733156	0.753194	0.767518
Ghir_A01G010750	0	0	0	0	0	0.0124612	0.0112866	0	0	0	0
Ghir_A01G010760	0	0	0.0541907	0.0270047	0.0571642	0	0.0809852	0.0591009	0.0544151	0	0.0323098
Ghir_A01G010770	0.0766205	0.0307622	0.0764158	1.06891	3.66727	5.83496	6.76044	10.3143	40.9904	29.7693	26.4835
Ghir_A01G010780	2.43421	1.26728	1.09239	0.306694	1.83948	0.170401	0.350662	0.67676	0.442081	0.597389	0.46768
Ghir_A01G010790	44.0885	52.1321	66.7709	50.5633	31.6321	1.30173	1.73166	10.1506	16.07	3.71961	94.1022
Ghir_A01G010800	0.775838	0.729742	0.844724	0.926277	0.986765	1.49481	1.18085	0.416029	0.32116	0.227885	0.132835
Ghir_A01G010810	2.67895	2.18279	1.98327	2.33399	1.79812	2.16753	2.37784	4.77515	7.14165	3.19778	4.67578
Ghir_A01G010820	0	0	0	0	0	0	0	0	0	0	0
Ghir_A01G010830	7.14223	7.80197	6.01173	5.56786	6.78394	5.62067	6.45314	7.45478	10.6949	10.5467	10.2202
Ghir_A01G010840	0	0	0	0	0	0	0	0	0	0	0
Ghir_A01G010850	0	0	0	0	0	0	0	0	0.00769284	0.0163862	0
Ghir_A01G010860	8.48576	9.83864	7.52228	11.1108	15.1797	21.8033	19.4716	19.0438	15.0097	17.4595	12.5267
Ghir_A01G010870	1.88518	1.01381	3.34232	1.74457	0.20904	0	0	0.246664	0	0	9.12957
Ghir_A01G010880	4.41939	3.08285	2.08011	3.2643	4.14071	9.01617	8.05028	2.25083	0.335508	0.115142	0.0889882
Ghir_A01G010890	13.9563	11.0157	10.4869	13.1962	11.892	9.88801	9.32167	13.5993	7.3803	5.41478	4.05398
Ghir_A01G010900	70.3831	52.4078	51.7269	74.7023	76.4557	54.0172	55.2468	28.601	33.8574	46.4812	43.2814
Ghir_A01G010910	5.5108	3.75938	3.94057	5.98623	3.4296	3.91906	3.29166	1.91942	0.657131	0.0488104	0.0475283
Ghir_A01G010920	0	0	0	0	0	0	0	0	0	0	0
Ghir_A01G010930	0	0	0	0	0	0	0	0	0	0	0
Ghir_A01G010940	12.4705	6.57873	8.14357	10.8522	7.24439	5.98017	4.28949	0.673694	0.394353	0.305252	0.0898882
Ghir_A01G010950	3.15889	2.71513	2.76157	4.90729	6.74379	6.01286	5.13226	10.5341	32.0914	43.2803	60.9881
Ghir_A01G010960	0.196896	0.166415	0	0.0217637	0.73073	0.0117131	0	0	0	0.379889	0.314955
Ghir_A01G010970	0	0	0	0	0	0	0	0	0	0	0
Ghir_A01G010980	0.525394	0.0779998	0.446268	0.525811	0.117132	0.0888792	0.0299528	0.00964697	0	0.0219343	0.00978033
Ghir_A01G010990	32.4976	42.6803	31.5032	32.4564	33.271	38.0579	36.5748	26.3532	27.7428	71.6664	27.669
Ghir_A01G011000	0	0	0	0	0	0	0	0	0	0	0
Ghir_A01G011010	0.326154	0.136489	0.225241	0.154089	0.0471934	0.115447	0.180886	0.164351	0.100738	0	0
Ghir_A01G011020	0.739409	0.439992	0.563493	0.685384	0.97765	1.13862	2.78514	5.53199	9.82223	8.55788	9.94499
Ghir_A01G011030	6.28413	7.43542	5.57356	5.62723	5.50314	6.95509	6.47026	7.56166	5.81294	5.4226	5.12958
Ghir_A01G011040	20.6269	0.572333	0.231855	96.4789	15.1717	10.0262	7.54163	0.0497511	0	0.071144	0.0336259
Ghir_A01G011050	0.974421	1.17326	1.16937	0.764779	0.645362	0.834228	0.661935	0.790736	0.899082	0.936139	0.537659
Ghir_A01G011060	0.110611	0.111208	0.109053	0.110288	0.0535339	0.192504	0.0445667	0.0921193	0.0783152	0.0715384	0.0703214
Ghir_A01G011070	0	0	0	0	0	0	0	0	0	0	0
Ghir_A01G011080	9.68212	8.4559	5.96693	6.09416	11.9545	8.4691	9.72884	6.60117	7.46879	8.26034	6.42192
Ghir_A01G011090	0.947471	0.751503	0.706705	0.844936	2.25468	0.390067	0.316222	0.22351	1.05886	1.40294	1.08395
Ghir_A01G011100	1.41521	1.38247	1.11765	1.23165	1.12637	0.984264	0.966817	0.973562	1.34164	1.34403	1.43573
Ghir_A01G011110	0.0975978	0.07822	0.0595342	0.0770044	0.0943401	0.0784888	0.214255	0.454435	0.490723	0.431797	0.0978738
Ghir_A01G011120	0.0332364	0.0446155	0	0.0106547	0.0227727	0	0.0112858	0.0566392	0.0447152	0.0850115	0
Ghir_A01G011130	0	0.0280213	0	0	0	0	0	0	0	0	0
Ghir_A01G011140	4.02107	3.73433	3.49199	3.41419	2.63223	1.82133	1.81945	1.71958	1.07142	0.757495	0.885564
Ghir_A01G011150	2.34796	3.28626	4.11637	4.18199	4.60546	7.1499	6.74225	4.4802	8.37553	7.23786	7.06885
Ghir_A01G011160	5.98612	7.64905	7.70396	9.21314	7.19153	7.46429	7.1074	7.39775	6.45583	5.28474	4.62958
Ghir_A01G011170	2.10967	0.997756	3.43169	1.09997	1.16481	1.2406	2.74075	0.780854	2.17647	3.23623	0.125575
Ghir_A01G011180	0.0582156	0.097304	0	0.0396885	0.0400722	0.0203765	0	0.0198963	0.0190725	0	0
Ghir_A01G011190	0	0	0	0	0	0	0	0	0	0	0.0154991
Ghir_A01G011200	0	0	0	0	0	0	0	0	0	0	0
Ghir_A01G011210	3.46319	7.29467	4.17348	3.59031	3.74661	5.0918	3.99185	4.11508	8.21828	10.9814	16.2958
Ghir_A01G011220	3.96794	3.97992	3.50143	3.29403	2.4406	3.24563	2.42883	1.15296	1.3998	1.44735	0.610107
Ghir_A01G011230	0	0	0	0	0	0	0	0	0	0	0
Ghir_A01G011240	0.0210429	0.0325879	0.010349	0.0210922	0.220776	1.04131	0.848686	1.62073	1.08922	0.701355	0.340389
Ghir_A01G011250	0.223891	0.190693	0.22262	0.297759	0.148398	0.0718002	0.0586753	0.0814091	0.259709	0.0659634	0.151837
Ghir_A01G011260	0.160228	0.122201	0.123635	0.0420337	0.0848802	0.0403642	0	0.040605	0.122992	0.224538	0.0411663
Ghir_A01G011270	5.41727	8.57129	6.91665	6.96081	4.04678	5.92209	4.27417	4.67927	4.58467	2.56291	2.9413
Ghir_A01G011280	0	0	0	0	0	0	0	0	0	0	0
Ghir_A01G011290	2.86776	2.93788	3.0802	2.53206	2.38401	1.89518	2.32037	2.43485	1.50325	1.58164	1.69846
Ghir_A01G011300	10.072	9.78674	7.98917	8.10697	7.25687	5.53103	6.97335	7.53622	5.85771	4.84932	3.80836
Ghir_A01G011310	9.91328	8.80878	10.6338	7.74611	6.26364	4.42527	4.29396	4.48025	3.35107	3.34581	4.89507
Ghir_A01G011320	0.279116	0.215755	0.160701	0.235993	1.21536	0.695734	0.733625	0.33752	0.272014	0.151012	0
Ghir_A01G011330	1.70005	1.68342	1.89286	3.79741	3.92533	5.63959	3.98728	4.05782	5.85807	6.67348	8.31632
Ghir_A01G011340	5.5345	4.91454	5.10056	4.99959	3.93322	4.8353	3.73919	3.47804	3.55489	1.91589	3.25819
Ghir_A01G011350	0	0	0	0	0	0	0	0	0	0	0
Ghir_A01G011360	0.382325	0.424225	0.385211	0.364491	0.329199	0.86832	1.0308	0.308969	0.127054	0.0321459	0.0562774
Ghir_A01G011370	1.51209	1.4473	1.50009	1.30948	0.999087	3.45028	4.06602	1.77215	0.406883	0.117386	0.272884
Ghir_A01G011380	0.30477	0.244298	0.0775392	0.339064	0.535773	0.4505	0.222707	0.140009	0.195386	0.422881	0.265327
Ghir_A01G011390	0.0448313	0.0377002	0.0554464	0.0176979	0.00879731	0.0288517	0.044189	0.0297174	0.0184035	0	0
Ghir_A01G011400	0	0	0	0	0	0	0	0	0	0	0
Ghir_A01G011410	0.00772655	0.0731118	0.135219	0.0390621	1.46994	0.122659	0.29497	10.7839	26.4748	70.0705	48.393
Ghir_A01G011420	5.04425	7.02358	6.74361	5.62996	4.09187	6.54738	5.30371	6.55544	14.1012	1.91863	3.19458
Ghir_A01G011430	0	0	0	0	0	0	0	0	0	0	0
Ghir_A01G011440	0	0	0	0	0	0	0	0	0	0	0
Ghir_A01G011450	9.90232	8.67035	7.73375	7.11511	6.79463	4.26706	3.82169	7.24367	4.94546	2.90677	4.71497
Ghir_A01G011460	0.399419	0.175021	0.574433	0.319262	0.3153	0.347125	0.793237	0.296291	0.223023	0.153905	0.138812
Ghir_A01G011470	0.227884	0.0909264	0.250022	0.392783	0.0731159	0.377741	0.45701	0.185982	0.0693533	0.1005	0.0711164
Ghir_A01G011480	1.66695	0.739382	2.1233	1.73679	1.02664	1.02652	0.90828	0.680729	1.44515	1.8292	2.87655
Ghir_A01G011490	0.0592985	0	0	0.0608382	0.254271	0.118017	0.060708	0	0.361159	0.826213	0.401032
Ghir_A01G011500	0.132992	0.0933548	0.0897386	0	0.0819724	0.150664	0.197641	0.0792399	0.0606631	0.248433	0.0998487
Ghir_A01G011510	1.88102	1.52587	2.32982	0.99938	2.09047	1.52389	2.85779	3.4523	2.41245	8.84651	24.6394
Ghir_A01G011520	2.88887	2.28018	3.50863	2.19812	4.56223	4.32819	4.20585	6.34984	4.68445	16.1878	36.2486
Ghir_A01G011530	9.06953	9.64084	8.59947	12.7519	11.3638	12.4228	11.1231	12.0235	10.5743	4.18305	4.62032
Ghir_A01G011540	9.52042	11.2204	8.58605	8.08186	7.0928	7.40079	7.72259	6.91479	5.08686	4.32097	3.09358
Ghir_A01G011550	8.48357	9.98164	7.77476	10.9334	9.47668	12.3787	13.4342	13.4514	11.1354	11.1738	16.5666
Ghir_A01G011560	7.27044	8.61548	10.5225	10.8589	5.95238	7.53208	5.59943	3.51946	3.35526	3.74718	3.4775
Ghir_A01G011570	23.5651	26.1781	22.8116	25.8462	21.2537	22.2905	20.6835	16.1079	10.7512	5.74717	5.38312
Ghir_A01G011580	0.0136676	0.0574048	0	0.00694975	0.0344727	0.0859671	0.183292	0.0729121	0.0434035	0.140511	0.360785
Ghir_A01G011590	2.26157	2.69066	2.07509	2.30999	2.04607	2.36523	2.00258	1.75307	1.3848	1.41779	1.46809
Ghir_A01G011600	5.8602	7.73884	6.61929	7.50025	5.2209	6.84346	6.55937	5.19322	5.48174	4.71605	4.60893
Ghir_A01G011610	5.74567	7.17489	8.47283	5.43747	4.05399	4.61736	3.4379	3.50707	2.37132	2.65337	2.71834
Ghir_A01G011620	0	0	0	0	0	0	0	0	0	0	0
Ghir_A01G011630	0.911071	1.67821	2.57312	1.38112	1.2416	0.603381	0.399145	0.578149	0.354794	0.233643	1.89908
Ghir_A01G011640	2.58843	1.75486	2.47926	3.18174	2.11653	2.75688	2.64321	1.65402	1.04931	0.334631	0.0941925
Ghir_A01G011650	14.1649	11.9679	12.3954	11.6531	11.9869	10.8752	11.1378	11.6354	13.2455	12.7365	12.8299
Ghir_A01G011660	9.9812	10.4768	10.055	10.3463	6.37336	6.98054	5.42235	5.24239	3.7445	2.71301	3.36406
Ghir_A01G011670	0	0	0	0	0.00871962	0	0	0.084326	26.2545	0.0668311	0.132897
Ghir_A01G011680	2.763	3.19967	1.77727	1.96893	0.972807	1.09488	1.0653	0.668561	0.646999	0.837432	0.519813
Ghir_A01G011690	59.3366	49.8789	80.3986	79.2286	110.731	77.3694	85.8904	358.169	77.4653	100.493	136.837
Ghir_A01G011700	0	0	0	0	0	0	0	0	0	0	0
Ghir_A01G011710	1.18074	1.47139	1.23558	1.50695	0.959006	1.07655	0.850074	0.704106	0.768838	0.623561	0.616497
Ghir_A01G011720	0.432577	0.125631	0.328532	0.636373	0.344495	0.0328183	0.0456713	0.0795273	0.0943037	0.0500008	0.0182394
Ghir_A01G011730	2.69665	1.74364	2.40043	2.9303	2.03683	4.86058	5.40935	4.2272	3.52526	1.61922	0.0963931
Ghir_A01G011740	13.1921	14.1224	20.5398	12.8628	7.75591	4.80131	5.27704	5.77782	6.7909	9.60511	12.8624
Ghir_A01G011750	0	0	0	0	0	0	0	0	0	0	0.00920594
Ghir_A01G011760	70.6211	87.4007	60.3406	43.5384	49.8953	39.6134	26.2289	20.0106	13.0645	21.2921	11.1333
Ghir_A01G011770	120.164	193.586	123.232	114.294	109.208	159.439	112.996	107.738	88.9794	69.1441	48.6745
Ghir_A01G011780	1.65506	2.16537	1.2667	1.54023	0.976806	0.559791	0.413329	1.50227	0.676062	0.343099	0.755732
Ghir_A01G011790	0	0	0.0225017	0	0	0	0	0	0	0	0
Ghir_A01G011800	0	0.0213433	0.042117	0.0402716	0	0.0207763	0.0211642	1.33481	0.0833504	0	0
Ghir_A01G011810	6.97029	7.98015	6.55371	5.42787	3.74096	3.59497	4.32506	4.81663	4.84213	4.61994	4.76252
Ghir_A01G011820	0	0	0	0	0	0	0	0	0	0	0
Ghir_A01G011830	9.26376	8.80013	10.1593	11.0835	11.0265	12.2508	14.2066	14.2669	12.3019	6.82479	8.01981
Ghir_A01G011840	0.0118873	0.0196565	0.03848	0.0267619	0.0276293	0.118874	0.132649	0.144294	0.266377	0.209604	0.198953
Ghir_A01G011850	7.01884	8.23055	4.97695	4.89869	1.7308	1.31142	1.02396	1.58777	1.06406	0.651748	0.787751
Ghir_A01G011860	10.9315	14.453	9.52727	7.28508	6.74232	6.22712	7.11273	7.86349	8.38965	5.37048	8.59456
Ghir_A01G011870	7.22498	12.502	10.1337	5.98027	4.71243	8.1458	5.49462	7.15973	7.00348	6.12396	4.29168
Ghir_A01G011880	8.50946	8.95865	10.1734	9.9658	7.24876	8.33956	7.56004	8.21904	7.02478	4.93293	5.46509
Ghir_A01G011890	1.9988	2.39523	2.76174	3.09884	4.0483	5.13995	4.31205	2.75323	2.36001	1.21302	0.844003
Ghir_A01G011900	6.80937	12.4354	16.4137	11.8621	3.58438	4.23135	3.31382	2.30276	2.65699	1.19136	2.71497
Ghir_A01G011910	0.946347	1.4115	0.903336	0.574396	0.76079	0.755714	0.840084	0.758999	0.502393	0.886767	0.259916
Ghir_A01G011920	0.266824	0.211657	0.30049	0.393699	0.38475	0.0920605	0.212995	0.251752	0.521529	0.420396	0.0631578
Ghir_A01G011930	0.942395	0.682835	0.97139	0.476227	0.819288	0.270081	0.672699	0.345551	0.624114	1.14349	0.203554
Ghir_A01G011940	0	0	0	0	0	0	0	0	0	0	0
Ghir_A01G011950	8.28247	8.22569	5.01602	5.54901	4.86509	1.20564	2.05517	4.48016	1.49512	0.185322	0.548691
Ghir_A01G011960	60.5365	55.9787	51.159	58.7653	80.4339	89.0993	80.574	70.2311	81.5718	95.783	67.2579
Ghir_A01G011970	7.82925	7.45244	7.83693	7.61148	6.07051	4.51779	5.33118	6.2525	5.81525	4.48794	3.91074
Ghir_A01G011980	0	0	0	0	0	0	0	0.00596117	0	0	0
Ghir_A01G011990	0	0	0	0	0	0	0	0	0	0	0
Ghir_A01G012000	2.63144	2.65185	3.20982	3.18774	2.14259	2.19456	2.28963	1.87443	1.56742	1.0759	1.2932
Ghir_A01G012010	3.0013	3.13846	3.76721	3.84283	3.42173	3.95377	4.17158	5.1805	5.28879	3.12299	2.90755
Ghir_A01G012020	0	0	0	0	0	0	0	0	0	0	0
Ghir_A01G012030	0	0	0	0	0	0	0	0	0	0	0
Ghir_A01G012040	0	0	0	0	0	0	0	0	0	0	0
Ghir_A01G012050	0	0	0	0	0	0	0	0	0	0	0
Ghir_A01G012060	0	0	0	0	0	0	0	0	0	0	0
Ghir_A01G012070	0	0	0	0	0	0	0	0	0	0	0
Ghir_A01G012080	0	0	0	0	0	0	0	0	0	0	0
Ghir_A01G012090	0	0	0	0	0	0	0	0	0	0	0
Ghir_A01G012100	17.319	17.4738	23.5076	18.3314	12.0738	10.3182	11.1628	13.5364	11.7951	16.2527	16.6977
Ghir_A01G012110	0	0	0	0	0	0	0	0	0	0	0
Ghir_A01G012120	0	0	0	0	0	0	0	0	0	0	0
Ghir_A01G012130	1.48229	2.50586	1.54009	2.05663	1.79754	2.62774	1.86394	3.44879	2.4317	1.38511	1.73023
Ghir_A01G012140	4.91279	6.167	4.86783	5.76324	3.99586	5.69872	5.22601	6.51832	5.32268	4.17486	4.63268
Ghir_A01G012150	9.48766	7.77873	10.7038	6.20472	5.73708	4.904	4.05687	3.85274	4.4111	6.86836	7.13101
Ghir_A01G012160	5.72159	6.57167	6.65094	6.73617	5.41511	6.60251	5.86194	3.74468	2.67248	2.25238	1.65625
Ghir_A01G012170	0.281945	0.1676	0.131756	2.84659	13.0651	15.979	17.9367	5.31575	3.38627	3.84573	0.553318
Ghir_A01G012180	0	0	0	0	0	0	0	0	0.0586772	0	0
Ghir_A01G012190	6.6446	8.1567	9.49393	7.60237	15.2438	16.6417	10.1489	14.1797	19.9092	8.7423	5.45227
Ghir_A01G012200	8.37449	8.69512	9.35362	7.59284	6.92312	6.57614	7.73647	9.41129	8.08641	8.10785	9.15118
Ghir_A01G012210	5.45215	3.93054	5.66157	4.54889	3.04597	2.94223	2.60559	1.89393	1.63531	1.78493	1.45268
Ghir_A01G012220	5.91938	6.16618	5.96308	5.77789	3.35958	3.82807	2.26795	2.0032	2.10251	1.64532	1.07903
Ghir_A01G012230	0.649123	0.860728	0.790972	0.853096	0.958989	0.89515	1.17065	0.825594	0.755905	0.764788	0.670893
Ghir_A01G012240	22.4742	17.4418	27.9358	41.5599	50.2501	55.9137	56.8713	51.2535	41.7157	33.1922	30.5939
Ghir_A01G012250	7.25459	6.68009	5.48427	5.21442	5.77093	6.36577	6.58998	7.28131	8.11915	7.30348	4.52186
Ghir_A01G012260	18.5303	18.7541	17.1604	14.5127	13.7794	12.0922	14.4534	10.485	9.79889	9.60207	5.69688
Ghir_A01G012270	4.20597	5.28788	2.96006	3.03077	2.09437	3.41837	2.50189	2.44407	1.7833	2.7397	2.92886
Ghir_A01G012280	3.92135	5.56402	4.9962	3.80821	2.56944	4.30283	3.00023	2.68888	2.95124	3.382	2.65363
Ghir_A01G012290	9.74925	11.2509	10.8288	10.1372	8.53619	8.2941	7.05172	8.79655	7.79158	7.37235	7.84711
Ghir_A01G012300	10.2701	13.0932	8.49287	9.27559	8.64469	7.30825	7.22816	11.5921	9.5576	6.64248	6.30868
Ghir_A01G012310	1.5172	2.03257	1.96871	1.44201	1.23275	1.55428	1.3612	0.643638	0.695957	0.716827	0.540013
Ghir_A01G012320	38.0876	31.5655	31.5891	24.9239	22.6745	17.1096	16.2539	26.3926	20.7672	17.9362	22.0127
Ghir_A01G012330	0	0	0	0	0	0	0	0	0	0	0
Ghir_A01G012340	0.0904976	0.269748	0.079793	0.0113582	0	0	0.011881	0	0	0	0
Ghir_A01G012350	0.610757	0.82717	0.61123	0.742099	0.68671	0.617858	0.48544	0.645537	0.648993	0.280474	0.60903
Ghir_A01G012360	4.2862	4.75693	5.7079	2.29528	1.33501	0.887156	0.581405	2.92289	37.5894	65.8905	193.339
Ghir_A01G012370	15.6096	12.9315	27.1916	16.6681	12.6492	6.75717	5.67299	31.059	143.147	197.794	487.454
Ghir_A01G012380	2.31869	2.72507	1.95808	1.00059	1.31183	0.6191	0.49758	3.44153	1.25834	5.0631	20.5809
Ghir_A01G012390	11.6053	13.3215	13.7138	13.9043	12.4405	15.2886	13.211	14.8221	14.5646	13.1939	14.0949
Ghir_A01G012400	0.265391	0.149983	0.110587	0.0746577	0.0385092	0.00912967	0.00951441	0.0293811	0.0274127	0	0.187366
Ghir_A01G012410	18.2716	23.9584	17.4098	28.5616	32.8393	37.9197	30.4204	20.95	22.9623	23.1888	20.2231
Ghir_A01G012420	6.44738	9.87368	7.08975	7.87742	5.11324	7.97519	6.55635	6.57884	6.44772	5.57847	4.64628
Ghir_A01G012430	0.00500022	0.0194798	0.0097799	0.555489	3.01632	3.12962	2.86766	0.565915	1.02923	1.62757	0.932724
Ghir_A01G012440	0	0	0	0	0.0178566	0	0	0	0	0	0
Ghir_A01G012450	0	0	0	0	0.00779077	0	0	0	0	0	0
Ghir_A01G012460	0.368172	0.0596172	0.0118631	0.083428	0.0838308	0.0242421	0	0.0119533	0	0	0
Ghir_A01G012470	0.624452	0.771799	0.611317	1.1443	0.77074	0.942873	0.568595	0.274421	0.793561	1.07512	1.05679
Ghir_A01G012480	7.26953	8.42021	9.27642	4.99798	4.15259	4.60455	3.80345	3.50582	4.70182	7.12808	3.20303
Ghir_A01G012490	0.04469	0.0280606	0.0227735	0.0333491	0.0115794	0.0173931	0.017199	0.0452076	0.033961	0.0436064	0.0125996
Ghir_A01G012500	2.54426	2.70038	2.42624	2.19184	2.18916	2.2658	2.43831	1.52809	2.2615	3.67022	1.1133
Ghir_A01G012510	54.6537	46.0188	46.6036	96.1122	88.017	97.3156	87.4349	84.0195	64.1523	49.9775	48.9271
Ghir_A01G012520	8.34265	8.84346	8.17416	20.0628	47.3844	71.5998	58.9748	37.6798	58.242	61.3281	37.1194
Ghir_A01G012530	1.24208	1.23575	1.49546	1.4817	2.03598	2.70948	3.22538	4.12185	5.57049	5.00733	3.72008
Ghir_A01G012540	0.33856	0.124484	0.369402	0.733822	0.327208	1.11494	0.962164	0.308473	0.0152188	0	0
Ghir_A01G012550	0	0	0	0	0	0	0	0	0	0	0
Ghir_A01G012560	0.0777896	0.0947706	0.117524	0.695755	0.583097	0.186235	0.189364	2.77306	0.35688	2.55009	0.250791
Ghir_A01G012570	0	0	0	0	0	0	0	0	0	0	0
Ghir_A01G012580	0.636556	0.576303	0.725521	1.22852	0.57572	0.769126	0.493973	0.545591	0.186223	0.0308042	0
Ghir_A01G012590	6.00503	7.69796	5.92913	6.27791	6.50886	6.98402	7.25305	8.5423	8.57543	7.99067	6.88035
Ghir_A01G012600	6.55942	6.76465	6.52526	6.21392	5.18842	3.92944	3.29363	3.45602	2.16558	1.55255	3.23491
Ghir_A01G012610	13.2596	14.9244	12.6946	16.527	15.9879	21.5705	20.8815	22.3019	21.2404	19.5793	23.1706
Ghir_A01G012620	0.482212	0.309452	0.609325	0.361416	0.0685552	0.079185	0.0304278	0.133754	2.66586	0.921098	0.0115899
Ghir_A01G012630	0.615552	0.672938	0.668711	1.26615	1.80811	2.0169	1.95616	1.74022	1.70331	1.97886	1.84983
Ghir_A01G012640	0	0	0	0	0	0	0	0	0	0	0
Ghir_A01G012650	1.29855	1.22301	0.92301	0.892679	0.567687	0.835037	0.684458	1.22012	0.388261	0.166422	0.12356
Ghir_A01G012660	2.85878	3.19541	3.10389	2.75162	1.90207	2.57411	2.36585	1.90843	2.17508	1.73895	1.13913
Ghir_A01G012670	1.57114	1.93618	1.55288	1.41375	0.960153	1.16381	0.798672	0.727972	0.622478	0.917814	0.640051
Ghir_A01G012680	3.98097	3.19347	2.67039	2.90808	1.77944	1.69375	1.4022	1.48337	1.86985	0.463645	0.123293
Ghir_A01G012690	4.1225	2.52607	3.26038	3.47639	1.86967	1.88173	2.02788	2.07892	1.99549	1.08868	0.204982
Ghir_A01G012700	0	0	0	0	0	0	0	0	0	0	0
Ghir_A01G012710	1.84263	0.300778	0.0461536	0.313414	1.71447	0.352281	0.13548	0.0100884	0.0557164	1.41584	0.5295
Ghir_A01G012720	1.61516	1.52158	2.65846	1.29209	1.1253	1.15687	0.99668	0.213692	0.0844048	0.0897502	0.0962159
Ghir_A01G012730	7.37079	6.9208	7.20479	12.3694	7.40186	8.42837	5.6578	3.57962	0.725711	0.764143	0.274114
Ghir_A01G012740	6.32223	7.57184	4.79392	6.69051	7.21725	7.68238	7.4007	9.4582	9.77277	5.46794	5.26122
Ghir_A01G012750	9.23649	9.90328	6.82568	14.7639	12.5986	15.1153	14.3846	11.9968	11.4281	9.62088	8.29453
Ghir_A01G012760	0.0756209	0.0971607	0.0204775	0.0414324	0.0769894	0.0628304	0.0346531	0.160009	0.262781	0.242002	0.333553
Ghir_A01G012770	1.59119	1.92182	1.86482	2.59661	1.73398	2.49182	2.41003	2.76627	1.59926	0.879017	1.42533
Ghir_A01G012780	0	0	0	0	0	0	0	0	0	0	0
Ghir_A01G012790	0	0	0	0	0	0	0	0	0	0	0
Ghir_A01G012800	0.984779	0.836728	0.846159	1.29464	0.890044	0.745125	0.986506	0.773185	0.692477	0.360041	0.201532
Ghir_A01G012810	0	0	0	0	0	0	0	0	0	0	0
Ghir_A01G012820	0.625427	0.594773	0.489681	1.09924	0.774408	0.742635	0.519108	0.41377	0.435771	0.153659	0.373881
Ghir_A01G012830	0.0321272	0	0	0.044089	0	0	0	0	0	0	0
Ghir_A01G012840	2.173	2.21545	2.52075	2.16762	1.45157	1.74236	1.37047	1.22347	0.952997	0.88422	0.926827
Ghir_A01G012850	0	0	0	0	0	0	0	0	0	0	0
Ghir_A01G012860	2.11742	2.34437	2.53511	2.63909	2.491	2.78306	2.90381	2.36107	2.39594	2.28714	1.6437
Ghir_A01G012870	1.8763	1.43832	2.15995	1.63116	1.98167	1.69498	1.84617	1.92405	2.409	2.11491	1.65957
Ghir_A01G012880	10.4362	9.75366	9.15753	18.2929	39.9961	46.9548	47.7479	40.5399	48.6032	50.8495	52.5383
Ghir_A01G012890	13.4912	13.3355	12.6825	14.7746	13.3552	18.5693	19.8491	20.0126	20.0467	11.2733	10.6902
Ghir_A01G012900	4.50946	4.74471	3.67317	4.06666	3.88346	4.12549	3.69121	4.07867	3.57067	2.51043	2.94757
Ghir_A01G012910	12.163	16.091	12.2615	9.65179	9.43909	5.88057	5.2057	6.8379	7.59443	12.2124	10.6179
Ghir_A01G012920	23.9884	26.2053	15.6522	15.7254	12.9973	16.168	16.474	14.5528	7.27211	2.18859	3.67339
Ghir_A01G012930	0	0	0	0	0	0	0	0	0	0	0
Ghir_A01G012940	20.7817	21.3997	14.8456	7.66094	7.89412	4.88529	3.05959	3.00483	1.78843	2.81367	1.50807
Ghir_A01G012950	0	0	0	0	0	0.0256633	0	0	0	0	0
Ghir_A01G012960	0	0	0	0	0	0	0	0	0	0	0
Ghir_A01G012970	0.464892	0.221303	0.397875	0.687036	1.91369	2.53467	0.940521	0.378884	1.2055	2.21767	4.32754
Ghir_A01G012980	1.25051	1.84138	1.74037	1.17217	0.971133	1.22402	1.29796	0.844909	1.28649	1.22697	1.36162
Ghir_A01G012990	3.79014	3.40905	3.56406	5.38491	3.10761	4.11876	4.93366	5.03643	4.17422	2.79719	3.34251
Ghir_A01G013000	0.0125938	0.0122657	0.036262	0.0240807	0	0.0121203	0	0.0126547	0	0	0
Ghir_A01G013010	21.3129	13.0809	17.3623	8.0945	12.4351	5.56476	4.16067	9.70352	3.03022	1.81488	1.0181
Ghir_A01G013020	8.93118	10.0688	9.04281	7.892	6.60184	6.47593	6.07718	7.13202	5.38657	4.91772	5.33977
Ghir_A01G013030	0.069068	0.121152	0.138786	0.139113	0.215268	0.297673	0.96468	8.98226	0.0354332	0	0
Ghir_A01G013040	0	0	0	0	0	0	0	0	0	0	0
Ghir_A01G013050	3.41121	2.96408	3.21026	3.1061	2.80203	3.38293	4.96954	5.04227	4.1002	6.07226	9.24062
Ghir_A01G013060	9.16392	19.237	15.3672	6.3227	1.70943	5.31856	11.1798	5.25309	2.81826	0.197336	0.126071
Ghir_A01G013070	0	0	0	0	0	0	0	0	0	0	0
Ghir_A01G013080	14.7538	15.9437	14.7298	16.8529	13.7691	15.5441	16.7872	17.4276	12.3788	4.96609	6.09133
Ghir_A01G013090	0	0.0347174	0	0	0.0778268	0.0369952	0.0335081	0	0	0	0.0411215
Ghir_A01G013100	0	0	0.0422175	0	0	0	0	0	0	0	0
Ghir_A01G013110	0	0	0	0	0	0	0	0	0	0	0
Ghir_A01G013120	4.22905	2.71016	4.42124	3.35593	6.98434	4.01738	7.0579	8.72012	3.8384	2.72442	13.868
Ghir_A01G013130	0.0818876	0.0861635	0.163776	0.0856242	0	0.129858	0	0.0878135	0.125863	0.132534	0.146591
Ghir_A01G013140	0	0	0	0	0	0	0	0	0	0	0
Ghir_A01G013150	0	0	0.00424284	0	0.00807813	0.0333602	0.0870127	0.166614	0.240911	0.269677	0.243041
Ghir_A01G013160	0	0	0.0423111	0	0.0690399	0.063623	0	0	0	0	0
Ghir_A01G013170	4.57709	5.38874	4.93619	5.52574	5.00518	6.10826	4.92327	4.37538	4.40345	3.3392	3.42305
Ghir_A01G013180	1.93127	1.43548	2.46716	2.00788	2.69254	2.54182	1.9874	1.2554	1.78312	2.06153	1.50806
Ghir_A01G013190	3.51782	3.38498	2.31893	2.55495	2.66489	2.6851	2.3646	3.52223	3.72237	2.16161	0.814154
Ghir_A01G013200	0.0253898	0	0	0	0	0	0	0	0	0	0
Ghir_A01G013210	16.4682	19.0174	14.1702	16.651	16.9069	20.3199	22.0568	25.0976	27.3481	22.9351	21.6359
Ghir_A01G013220	34.5652	35.6428	30.3901	32.6336	35.9739	38.5458	41.4906	47.9058	35.3722	34.9371	32.3972
Ghir_A01G013230	0.213212	0.142435	0.118278	0.175011	0.198578	0.278139	0.167612	0.373133	0.312589	0.0374658	0.255204
Ghir_A01G013240	0.4552	0.853466	0.975733	0.919888	0.505363	1.01644	1.1101	2.07194	1.54182	0.966092	0.837107
Ghir_A01G013250	4.99672	4.80462	6.29871	5.06444	4.40147	4.82894	3.95116	3.09594	2.84747	5.49802	3.00643
Ghir_A01G013260	15.252	18.3318	15.4966	16.6446	13.3031	15.95	13.0975	14.6676	12.5708	8.25885	9.04003
Ghir_A01G013270	18.875	18.01	14.4094	21.3689	26.4129	29.0155	29.4715	30.7689	34.2503	31.9141	27.1806
Ghir_A01G013280	2.11768	2.70515	2.32257	2.65901	2.5393	2.78979	2.92898	2.6974	2.45531	1.81361	1.52491
Ghir_A01G013290	7.97847	6.21804	7.19223	8.41191	6.70234	6.58751	6.54391	5.80816	5.69203	2.43994	2.28321
Ghir_A01G013300	0.925165	1.67355	1.34508	1.19026	0.350788	0.93575	0.572025	0.329611	0.249239	0.293372	0.439255
Ghir_A01G013310	6.85027	7.0696	5.75586	6.5115	5.79898	6.64632	6.59855	4.77458	4.14537	3.44395	3.76024
Ghir_A01G013320	7.51259	7.87602	7.1214	11.7075	9.1258	11.5361	11.6574	10.0132	6.1354	1.52693	1.94964
Ghir_A01G013330	1.09664	1.10278	1.08941	0.743179	1.27564	1.42327	5.99534	30.4925	48.6783	19.1918	43.2532
Ghir_A01G013340	0.697985	0.307573	0.522219	0.987516	0.947715	0.760264	0.554223	0.138768	0.0297057	0.400214	0.415768
Ghir_A01G013350	0.117901	0.141962	0.0769799	0.0926044	0.25407	0.286515	0.445441	2.21639	91.2191	71.8843	66.7187
Ghir_A01G013360	4.43452	4.79917	5.29605	4.77139	3.70489	5.55045	4.77044	4.78471	4.79514	2.29136	2.78021
Ghir_A01G013370	5.72922	7.6165	5.73515	8.55149	7.80267	10.7064	10.9027	8.77798	8.93765	4.85593	9.48876
Ghir_A01G013380	2.73064	2.34258	1.82158	2.69621	1.94501	3.18327	2.51104	1.36125	6.00867	0.22604	0.325862
Ghir_A01G013390	0	0	0	0	0	0	0	0	0	0	0
Ghir_A01G013400	0	0	0	0	0	0	0	0	0	0	0
Ghir_A01G013410	0.460635	1.32687	0.535262	0.605197	0.412815	0.478468	0.446617	0.272207	0.380292	0.590078	0.197642
Ghir_A01G013420	0	0	0	0	0	0	0	0	0	0	0
Ghir_A01G013430	0.125749	0.224968	0.133287	0.156829	0.117791	0.203455	0.186362	0.0514663	0.122177	0.152674	0.038433
Ghir_A01G013440	4.10412	4.67004	3.2104	4.29639	4.14692	4.62007	4.32764	4.0547	3.86529	3.85403	2.95127
Ghir_A01G013450	0	0	0	0	0	0	0	0	0.0108421	0	0.0112493
Ghir_A01G013460	9.91694	12.2287	11.3436	10.8083	9.97381	11.4275	11.7702	11.621	9.33513	6.38548	6.1799
Ghir_A01G013470	6.31936	8.56221	21.31	4.18669	1.9398	0.126238	0.124292	0.419372	0.861545	0.85739	9.33747
Ghir_A01G013480	0	0	0	0	0	0	0	0	0	0	0
Ghir_A01G013490	0	0	0	0	0	0	0	0	0	0	0
Ghir_A01G013500	0	0	0	0	0	0	0	0	0	0	0
Ghir_A01G013510	0.789115	0.549642	1.58543	1.1278	0.269324	0.328445	0.643994	0.311073	0.245865	0.227583	0.0126319
Ghir_A01G013520	0.0364551	0.0285836	0	0.0467341	0.121382	0.0988054	0.165126	0.205638	0.33945	0.402357	0.519125
Ghir_A01G013530	0.0213082	0	0.0213324	0.0103273	0	0	0.0109389	0	0.021863	0	0
Ghir_A01G013540	0.282667	0.196533	0.0876076	0.153604	0.178668	0.0896346	0.0447942	0.0225041	0.0659867	0	0
Ghir_A01G013550	0.625787	0.707097	0.685915	0.548298	4.8376	1.56751	1.41818	4.95405	5.61652	8.176	6.96846
Ghir_A01G013560	0	0	0	0.0202203	0	0	0	0.60536	5.51277	0.0831264	0
Ghir_A01G013570	10.276	10.3182	7.28319	8.99408	7.89078	7.5088	7.34281	9.39894	7.91097	6.50987	3.71913
Ghir_A01G013580	0	0	0	0	0	0	0	0	0	0	0
Ghir_A01G013590	7.11496	7.72179	4.14327	3.31145	4.22088	5.1198	6.82356	5.92772	1.18682	0.88247	0.388095
Ghir_A01G013600	1.39709	1.37911	1.22835	0.918143	1.03526	0.621077	1.19568	0.876654	0.29099	0.0766802	0.0562357
Ghir_A01G013610	0.0482392	0.0122546	0.0125202	0.0371341	0	0	0	0	0.0121197	0	0
Ghir_A01G013620	2.77114	1.45795	2.02179	1.45324	1.59227	1.4558	1.25963	0.402223	0.483009	0.258892	0.279403
Ghir_A01G013630	41.915	49.4051	33.0447	42.0377	49.2104	54.0894	62.4071	60.7362	54.6889	37.8972	33.8561
Ghir_A01G013640	1.03663	1.04987	1.27728	1.62469	2.0639	2.01668	1.27043	0.827884	0.493479	0.445461	0.77037
Ghir_A01G013650	0	0	0	0	0	0	0	0	0	0	0
Ghir_A01G013660	0.891118	0.774853	0.729376	0.716336	0.84041	0.942422	1.25851	0.568937	0.215698	0.0591067	0
Ghir_A01G013670	0.580223	0.413327	0.195994	0.34277	0.259616	0.33397	0.219173	0.0860397	0.0845744	0.0185096	0
Ghir_A01G013680	0.333066	0.142168	0.454082	0.304224	0.17603	0.227623	0.41861	0.149396	0.208668	1.4299	0.373412
Ghir_A01G013690	6.3416	5.91441	4.19027	5.7095	5.57862	5.54327	4.90146	6.84299	7.44043	6.52276	6.58832
Ghir_A01G013700	0	0	0	0	0	0	0	0	0	0	0
Ghir_A01G013710	0	0	0	0	0	0	0	0	0	0	0
Ghir_A01G013720	0	0	0	0	0	0	0	0	0	0	0
Ghir_A01G013730	5.53957	4.52699	5.54717	5.08153	2.99578	1.24082	0.305355	0.15633	1.01542	0.878393	0.111734
Ghir_A01G013740	0	0	0	0	0	0	0	0	0	0	0
Ghir_A01G013750	4.28977	4.49107	4.25679	4.21098	3.49911	4.56852	4.71551	3.28056	3.03496	1.63781	1.69125
Ghir_A01G013760	11.8294	10.9382	11.6188	9.01192	5.19126	6.02325	8.48907	9.33057	7.62388	2.54433	3.6901
Ghir_A01G013770	11.9512	7.55425	12.5376	7.87551	2.45667	2.20263	1.66866	0.862034	0.439979	0.184417	1.14606
Ghir_A01G013780	0	0	0	0	0	0	0	0.0136885	0	0	0.0155825
Ghir_A01G013790	0.0542922	0.0938309	0.0795448	0.0938468	0.0991427	0.126357	0.0138138	0.140575	0.0934311	0.115198	0.273881
Ghir_A01G013800	0.234179	0.160459	0.156687	0.219005	0.362192	0.495769	0.725372	1.1386	0.435386	0.382939	0.907951
Ghir_A01G013810	0	0	0	0	0	0	0	0	0	0	0
Ghir_A01G013820	7.42706	7.78555	5.71769	6.17059	7.90372	10.0095	9.03967	11.0604	7.7122	6.18024	7.4329
Ghir_A01G013830	3.77221	3.60233	3.4304	2.77409	2.33501	2.8069	2.506	2.44536	2.03098	2.17355	1.18045
Ghir_A01G013840	9.9447	11.215	11.273	12.6033	9.76714	10.9682	9.2089	10.1693	9.29695	3.97851	5.24227
Ghir_A01G013850	6.35545	5.48923	5.35165	8.32362	6.94185	6.64014	5.66152	4.4851	3.10397	2.03047	3.09913
Ghir_A01G013860	0.588162	0.44603	0.591586	1.25655	0.667185	1.07881	0.39639	0.0505431	0.0884206	0.0200565	0.00684103
Ghir_A01G013870	0.53057	0.131208	0.587259	0.151595	0.444829	0.315346	0.274443	0.0482732	0.123245	0.452773	0.509899
Ghir_A01G013880	1.45818	0.284156	1.04753	0.21075	1.09166	0.624202	0.370062	0.269792	0.541389	1.16506	1.11021
Ghir_A01G013890	23.1651	23.4945	25.8321	31.0494	30.2698	38.3071	28.0271	3.58565	1.18905	1.25672	1.33098
Ghir_A01G013900	0.366141	0.431733	0.256705	0.551786	0.515244	0.327338	0.244497	0.063216	0.0463406	0.098638	0.0166439
Ghir_A01G013910	0	0	0	0	0	0	0	0	0	0	0
Ghir_A01G013920	14.3465	8.44481	8.52987	7.97615	10.1041	6.13569	3.65557	1.98276	3.00213	3.6408	3.31142
Ghir_A01G013930	26.9302	35.6882	33.4122	35.9393	20.8182	20.308	16.8573	14.5206	14.4056	8.4692	12.2422
Ghir_A01G013940	5.57682	4.87167	4.99655	4.60909	3.15242	3.24298	2.82459	2.53548	1.87467	1.15258	1.46546
Ghir_A01G013950	20.9321	17.9852	16.7003	15.2339	12.8018	7.476	10.405	6.73687	5.8907	3.14638	1.35725
Ghir_A01G013960	14.0188	10.7031	8.05501	7.55331	12.6193	13.2863	16.9059	47.6972	43.617	50.8365	37.1532
Ghir_A01G013970	0	0	0	0	0	0	0	0	0	0	0
Ghir_A01G013980	0	0	0	0	0	0	0	0	0	0	0
Ghir_A01G013990	6.77838	5.59015	9.19643	6.01288	3.1416	2.78141	1.55933	1.21288	1.34978	1.41779	9.16821
Ghir_A01G014000	0.00716888	0	0	0	0	0	0	0	0.42243	3.49784	0.511061
Ghir_A01G014010	0	0.00868498	0	0	0	0	0	0	0	0.04725	0
Ghir_A01G014020	27.9178	35.3539	21.6499	19.7073	16.1594	20.5778	14.5503	4.33906	2.82371	0.184648	0.144159
Ghir_A01G014030	1.33906	1.81823	1.24109	1.37337	1.27897	0.612914	0.294432	0.0842428	0.258511	0.0662112	0.00524406
Ghir_A01G014040	0	0	0	0	0	0	0	0	0	0	0
Ghir_A01G014050	0	0	0	0	0	0	0.192428	0	0	0	0
Ghir_A01G014060	8.08149	6.86128	22.8573	4.91098	6.67681	0.243921	0.257328	5.23848	10.4976	6.55673	21.1276
Ghir_A01G014070	6.66347	3.62834	10.3151	6.48634	1.60668	0.283814	0.0499131	0.06531	0.0371678	0.0657491	6.06123
Ghir_A01G014080	0.374673	0.141937	0.343961	0.372251	0.0384145	0.142036	0.20812	0	0.0723917	0	0
Ghir_A01G014090	1.92983	1.08358	1.51095	2.57659	3.00877	3.77158	2.44604	2.44131	1.94874	1.9947	3.64147
Ghir_A01G014100	0.972265	0.813435	0.552628	0.717014	0.324843	0.415983	0.205681	0.22675	0.791856	0.140153	0.477318
Ghir_A01G014110	7.57351	5.4306	6.3245	5.01172	4.0364	2.58013	2.43911	1.41679	1.3592	2.54662	0.655172
Ghir_A01G014120	0	0	0	0	0	0	0	0	0	0	0
Ghir_A01G014130	44.0064	68.8116	41.8494	6.87002	2.18491	1.59735	1.2913	4.87707	6.37922	4.89873	2.16879
Ghir_A01G014140	0	0	0	0	0	0	0	0	0	0	0
Ghir_A01G014150	0.0733559	0.0411842	0.0789744	0.0723126	0.0241327	0.0452972	0.0740839	0.123221	0.354039	0.243529	0.148481
Ghir_A01G014160	0	0	0	0	0	0	0	0	0	0	0
Ghir_A01G014170	0	0	0	0	0	0	0	0	0	0	0
Ghir_A01G014180	82.1549	98.2007	83.0942	90.1428	216.492	252.167	258.573	204.172	297.71	373.206	317.061
Ghir_A01G014190	13.1991	13.5902	12.7074	8.94001	6.24158	14.1501	10.615	14.1428	11.9307	14.0623	9.80558
Ghir_A01G014200	9.4729	5.67785	5.43109	7.45612	18.6415	13.2851	11.4418	60.6061	48.4346	28.4642	5.16418
Ghir_A01G014210	0.0219234	0.0342804	0.0335002	0.0110407	0	0	0.0341899	0.15628	4.00408	10.8357	7.81208
Ghir_A01G014220	0.296496	0.381335	0.327915	0.372448	0.372554	0.275848	0.304925	0.16403	0.212559	0.171405	0.104787
Ghir_A01G014230	0	0	0	0	0	0	0	0	0	0	0
Ghir_A01G014240	1.8492	0.898695	1.91198	0.490099	0.0755848	0	0	0	0	0.0199494	0.0841314
Ghir_A01G014250	0.637312	0.705139	0.486681	0.330628	2.1455	0.212462	0.280812	0.862561	1.71734	2.10418	2.41225
Ghir_A01G014260	0	0	0	0	0	0	0	0	0	0	0
Ghir_A01G014270	1.60762	0.877043	1.27315	0.905877	0.868575	0.565895	0.664234	0.889139	1.18202	0.941759	0.468649
Ghir_A01G014280	6.91344	8.18075	7.25241	7.54818	6.17661	7.17695	6.80578	8.36604	11.4864	10.5672	12.8963
Ghir_A01G014290	12.998	11.1185	12.2778	15.5655	18.5004	19.753	16.8342	12.8686	12.3928	15.2434	15.4055
Ghir_A01G014300	0.713266	0.414545	0.71947	0.584397	0.355183	0.356662	0.381476	0.250154	0.515823	0.178638	0.272082
Ghir_A01G014310	1.1574	2.01819	1.62672	1.51781	1.36916	1.56375	1.48754	1.52374	1.27408	0.627102	0.77397
Ghir_A01G014320	3.65302	3.43312	3.01805	2.71112	1.82916	2.18931	1.73971	0.876801	0.784271	0.673446	0.468294
Ghir_A01G014330	0	0	0	0	0	0	0	0	0	0	0
Ghir_A01G014340	12.0512	11.799	10.869	16.8114	11.6359	15.3962	12.9802	8.47273	5.40547	2.58915	2.7692
Ghir_A01G014350	15.1868	12.7345	14.8424	23.3776	26.8756	32.5053	30.4595	27.2502	35.6379	26.4541	20.9649
Ghir_A01G014360	0.662912	0.922446	0.739978	0.692411	0.360301	0.580478	0.265698	0.312706	0.124502	0.15294	0.246488
Ghir_A01G014370	5.60684	5.2945	4.82665	3.90866	4.19573	3.89825	3.48082	3.41516	3.44795	4.52933	3.04701
Ghir_A01G014380	0	0.0230428	0	0	0	0	0	0	0	0	0
Ghir_A01G014390	3.88234	4.48689	3.83943	3.45505	3.16156	3.62817	2.85696	2.66992	2.65009	3.6694	1.68599
Ghir_A01G014400	6.88308	8.28524	7.15458	6.58135	6.02069	5.76039	4.96623	5.39761	4.45848	4.89803	2.40255
Ghir_A01G014410	7.22384	5.43392	2.98312	4.4558	5.88888	3.04103	4.57829	1.00648	0.221927	0.192682	0.13697
Ghir_A01G014420	9.18769	11.6555	9.6364	11.46	8.86733	12.2073	10.873	12.9608	12.9623	10.8353	11.4941
Ghir_A01G014430	3.99141	2.58853	3.63364	3.72689	5.58578	2.4863	2.86314	2.11423	2.62443	3.18882	2.97243
Ghir_A01G014440	9.1185	10.2062	9.33881	9.86634	6.36412	7.76174	6.4142	6.10396	4.50255	4.66657	3.06113
Ghir_A01G014450	24.6345	29.3053	23.5812	21.8122	19.9126	15.8531	14.1961	17.2946	15.9676	14.2241	14.5885
Ghir_A01G014460	2.38548	6.15983	6.20043	1.61633	9.81961	9.54884	57.712	703.696	1091.05	187.983	112.187
Ghir_A01G014470	0	0	0	0	0	0	0	0	0	0	0
Ghir_A01G014480	0	0	0	0	0	0	0	0	0	0	0.00563454
Ghir_A01G014490	201.637	239.543	170.382	109.528	123.72	66.7412	63.1253	128.735	135	126.327	295.387
Ghir_A01G014500	72.7621	94.8537	74.637	49.5398	52.0343	27.1198	24.3411	53.6209	55.8061	52.0082	124.302
Ghir_A01G014510	26.5181	21.846	19.0712	21.9337	24.5195	20.2393	19.1953	24.31	18.239	13.0849	34.0482
Ghir_A01G014520	0	0	0	0	0	0	0	0	0	0	0
Ghir_A01G014530	0	0	0	0	0	0	0	0	0	0	0
Ghir_A01G014540	0	0	0	0	0	0	0	0	0	0	0
Ghir_A01G014550	0	0	0	0	0	0	0	0	0	0	0
Ghir_A01G014560	0	0	0	0	0	0	0	0	0	0	0
Ghir_A01G014570	7.65629	10.7089	8.59604	7.99221	5.57747	9.22723	5.23481	4.6657	4.21609	3.57209	2.99906
Ghir_A01G014580	0	0	0	0	0	0	0	0	0	0	0
Ghir_A01G014590	0.0132573	0	0	0	0	0	0	0	0	0	0
Ghir_A01G014600	0.11522	0.108536	0.0479389	0.087139	3.54991	9.22861	9.18476	10.8794	2.05292	0.836036	0.0937546
Ghir_A01G014610	1.33392	1.35207	1.47439	1.84557	1.89216	2.89203	2.49716	1.7556	1.3547	0.958844	0.562752
Ghir_A01G014620	0	0	0	0	0	0	0	0	0	0	0
Ghir_A01G014630	12.8744	13.9119	16.3985	14.5329	12.2883	14.8396	14.0224	13.0574	12.5694	9.11552	9.8559
Ghir_A01G014640	14.6821	18.3142	16.0365	12.7001	10.2802	11.4574	12.9163	17.3023	9.18332	7.4332	7.4409
Ghir_A01G014650	0	0	0	0	0	0	0	0	0	0	0
Ghir_A01G014660	0.0157577	0	0	0	0	0	0	0	0	0	0
Ghir_A01G014670	1.97219	1.60365	2.6091	2.45034	3.61411	3.45099	3.20825	4.67697	3.1292	1.3999	2.15293
Ghir_A01G014680	0.360798	0.0943438	0.357733	0.609039	0.670577	1.71735	2.47523	0.625372	0.069783	0.0261293	0
Ghir_A01G014690	0.937283	0.926991	0.927925	0.978078	0.822313	1.3074	1.13268	0.693321	0.739606	0.978969	0.668628
Ghir_A01G014700	3.75319	4.53061	4.09894	4.18103	2.89499	2.97204	2.66486	2.67064	2.22855	1.93014	2.58905
Ghir_A01G014710	7.49101	9.7097	9.12447	8.39411	6.7424	7.04384	6.08116	4.97563	2.75383	1.91792	2.20165
Ghir_A01G014720	4.68788	3.31358	11.9128	2.64885	0.900114	0.0340288	0	0.119093	1.78674	0	3.9106
Ghir_A01G014730	10.8419	6.37793	7.93163	6.4635	13.1262	5.52042	3.78248	6.28822	7.10261	8.48621	11.3846
Ghir_A01G014740	3.05078	1.95111	4.3653	1.99727	0.814446	0.671378	0.4097	1.15817	0.836874	0.51876	1.17547
Ghir_A01G014750	5.69954	6.15405	8.28671	8.35281	13.4157	4.32709	5.17126	4.2859	5.92841	6.84368	10.629
Ghir_A01G014760	0.840771	0.566914	0.499654	1.13119	5.29132	1.32304	1.61519	0.254506	1.33664	3.29452	3.20392
Ghir_A01G014770	9.85131	8.68322	9.97936	8.7784	5.11754	3.00097	3.50442	1.26941	1.31631	1.60998	4.28488
Ghir_A01G014780	0.0517698	0.052708	0.1118	0.112714	0.0312094	0.0617206	0.0530411	0.0997346	0.13135	0.324219	0.182498
Ghir_A01G014790	18.8251	14.6948	18.8875	25.3208	52.0116	59.0938	48.2856	40.7867	43.2048	44.4956	48.952
Ghir_A01G014800	20.6001	19.1254	22.0602	16.536	28.9616	14.9304	9.9955	7.33815	5.91233	20.7669	17.3694
Ghir_A01G014810	35.8804	39.7831	34.9232	25.3398	28.6538	22.8859	27.9597	29.1866	27.0958	29.315	15.3045
Ghir_A01G014820	5.67388	5.40258	4.11145	5.18787	8.31187	5.44781	5.71715	5.93027	6.66703	9.5547	10.4672
Ghir_A01G014830	4.92058	4.56952	3.96145	5.05048	5.35627	5.12291	3.89392	3.66639	1.90321	3.09669	3.32705
Ghir_A01G014840	2.47906	3.53473	3.09881	3.20593	3.30148	3.5994	3.35966	2.96074	2.82005	2.0328	2.51974
Ghir_A01G014850	28.8344	22.7501	21.4862	26.669	19.5951	12.9625	21.7975	8.94198	2.83897	2.57062	2.08927
Ghir_A01G014860	0.406331	0.249194	0.207304	0.391074	3.42515	9.34833	12.4671	7.81826	3.66908	1.1323	0.257485
Ghir_A01G014870	4.73889	4.92836	5.41651	5.98661	4.1553	4.30102	2.51071	9.74985	8.34274	2.04228	7.55009
Ghir_A01G014880	11.7095	13.3991	9.5506	11.7775	6.16184	4.83792	3.63527	3.57697	4.82925	2.78967	5.63036
Ghir_A01G014890	5.77704	6.02436	5.7506	9.79157	7.30604	8.14857	7.89555	9.17917	6.4301	3.63018	4.02826
Ghir_A01G014900	41.7684	37.5786	39.3805	56.88	63.0442	78.7924	60.9666	59.5834	57.0142	61.019	52.9256
Ghir_A01G014910	4.66131	3.85597	3.29835	5.19799	4.00442	3.52242	4.15792	3.66541	4.25856	1.30869	3.11743
Ghir_A01G014920	0.0460768	0.102994	0.0816527	0.0278738	0.174373	0.0193784	0.037051	0.0102394	0.0181384	0.0103628	0
Ghir_A01G014930	1.62497	1.10052	1.2841	0.819923	1.25844	0.887433	0.980186	1.24902	0.892807	1.54995	1.15236
Ghir_A01G014940	13.455	12.0757	12.2218	11.8458	6.86536	5.73664	5.12897	0.28178	0.419315	0.582041	0
Ghir_A01G014950	0.531041	0.766621	0.624514	1.03726	0.621766	0.839857	0.703948	0.716925	0.678921	0.263226	0.17349
Ghir_A01G014960	3.16131	1.22867	5.19677	5.89921	1.72544	4.02674	3.41636	2.24401	2.89872	0.311321	0.0144801
Ghir_A01G014970	3.83605	4.56435	4.40671	3.38863	2.40981	4.01675	2.57238	3.2106	2.59837	3.37974	3.14608
Ghir_A01G014980	2.99592	2.16007	2.50464	2.95184	2.31591	1.72792	1.84344	2.37301	2.70185	2.91274	4.37473
Ghir_A01G014990	1.71397	2.81958	2.111	1.46081	0.682377	0.788835	0.359298	0.164497	0.163251	0.148032	0.289904
Ghir_A01G015000	0.803451	1.26183	0.881006	0.509666	0.247087	0.29464	0.167301	0.0203767	0.0271414	0.0245377	0.00836952
Ghir_A01G015010	0.647597	0.729831	0.806295	0.720048	0.5602	0.504807	0.47402	0.530864	0.853748	0.480888	0.471352
Ghir_A01G015020	1.28071	1.69566	2.0162	1.46547	1.0559	1.07851	0.901682	1.26583	1.80624	1.18593	1.132
Ghir_A01G015030	0.479797	0.544326	0.537225	0.429224	0.613238	0.494819	0.119402	0.291388	1.27395	0.728973	0.610041
Ghir_A01G015040	0.00879068	0.0272272	0	0	0	0.0174954	0	0	0.00886072	0.00915713	0
Ghir_A01G015050	27.7548	24.0036	22.6373	40.2322	42.3573	45.9776	43.67	41.7364	34.9581	25.6807	23.7326
Ghir_A01G015060	0.0227834	0.0227575	0.0227817	0.0371939	0.0158073	0.0398196	0.00783382	0.0321124	0.0230719	0.0166744	0.0803289
Ghir_A01G015070	0.228146	0.289387	0.264911	0.246771	0.256838	1.97911	0.779801	1.28612	7.18724	0.492444	0.199706
Ghir_A01G015080	1.93394	1.78274	2.79634	2.71236	0.562698	0.280221	0.224472	0.170559	1.66236	0.115908	0.152126
Ghir_A01G015090	0.194305	0.43763	0.228069	0.682694	0.637798	1.10056	0.503806	0.12108	0.0556796	0.0483687	0.00592502
Ghir_A01G015100	0	0	0	0	0	0.0162038	0	0	0.0303338	0	0
Ghir_A01G015110	0	0	0	0.00395188	0	0	0	0.129113	0.00768076	0	0
Ghir_A01G015120	0.584932	0.308705	0.529641	0.532333	0.132769	0.00836682	0.00794373	0	0	0.0449186	0.389529
Ghir_A01G015130	1.11844	0.734053	0.794812	1.0012	0.928232	1.98543	2.08593	4.41734	2.85208	0.869209	4.63744
Ghir_A01G015140	0	0	0.0146783	0	0	0	0	0	0	0	0
Ghir_A01G015150	2.44655	2.01951	2.4516	2.38725	1.39225	1.47736	1.3651	0.980648	0.898985	0.959428	0.674438
Ghir_A01G015160	7.72887	8.76031	8.17598	7.73949	5.82641	7.23342	5.58039	4.30459	3.88931	3.4754	2.18536
Ghir_A01G015170	8.94043	8.98995	8.11147	9.05938	8.62398	10.2327	8.14666	11.2338	9.8088	6.63551	6.41423
Ghir_A01G015180	0.17377	0.243806	0.256311	0.310353	0.383755	0.0854072	0.0150321	0.121839	0.385948	0.734987	1.24681
Ghir_A01G015190	0.646212	0.463798	0.47584	0.647268	0.736164	0.601452	0.746965	1.14334	0.81738	0.313759	0.445878
Ghir_A01G015200	0	0	0	0	0	0	0	0.0168555	0	0.0399431	0
Ghir_A01G015210	4.99318	2.23661	4.1832	3.72013	3.15204	0.571915	0.816816	0.156386	0.197127	0.113774	0.15164
Ghir_A01G015220	6.78323	9.68117	9.44473	7.28581	5.40467	5.83468	5.08358	5.42102	3.02709	2.13178	2.65933
Ghir_A01G015230	4.89044	4.46209	4.14803	5.05408	3.0043	2.74652	2.11524	1.95686	1.40001	0.917287	1.65551
Ghir_A01G015240	3.07432	3.29751	2.88584	3.04292	2.16383	3.01293	3.11039	3.2664	3.11692	3.56432	2.64119
Ghir_A01G015250	25.5193	22.6135	17.3428	39.1981	51.3623	55.2314	52.702	37.3098	29.5047	24.0452	18.8636
Ghir_A01G015260	23.369	15.7283	26.4048	19.3106	17.7401	11.3807	11.415	12.546	12.5209	18.2121	20.8266
Ghir_A01G015270	1.85713	1.85903	2.3076	2.5723	2.46601	2.07019	2.02939	1.51782	1.57904	1.06191	1.55228
Ghir_A01G015280	0.0970217	0.0917136	0.0915245	0.110881	0.105824	0.0875061	0.219114	0.122434	0.0197697	0.091085	0.0374031
Ghir_A01G015290	46.3164	41.9117	28.7347	22.7322	34.1954	17.4407	17.248	41.8699	43.261	54.6141	42.3392
Ghir_A01G015300	0.867322	0.914282	0.80508	2.03823	1.38777	1.78455	1.66595	1.8688	0.982392	0.427431	0.394975
Ghir_A01G015310	5.96372	4.53426	2.69281	4.75809	4.58907	3.71604	3.52409	4.38973	5.97024	8.35989	8.3948
Ghir_A01G015320	3.11561	3.88512	5.01331	3.1575	1.8898	2.56803	2.18143	2.19574	2.61771	2.36617	2.28296
Ghir_A01G015330	2.58314	2.93379	2.86554	2.98115	1.82297	3.44459	2.8115	3.17682	1.9338	1.11599	1.50402
Ghir_A01G015340	0	0	0.0626826	0.0633819	0.0141604	0	0	0.0284536	0	0	0
Ghir_A01G015350	18.7467	18.7039	19.7877	32.4643	30.4621	35.0658	36.2307	36.6007	30.8443	31.1126	29.7123
Ghir_A01G015360	4.34457	4.37526	4.85531	6.2094	5.32232	4.71241	3.98434	2.66145	5.02508	4.60907	6.39074
Ghir_A01G015370	0	0	0	0	0	0	0	0	0	0	0
Ghir_A01G015380	0.0454988	0.0458956	0.0846886	0.0453071	0.0973668	0.287395	0.348459	0.230761	0.404443	0.56207	0.878759
Ghir_A01G015390	0.212237	0.057879	0.247476	0.318357	0.0187132	0	0	0.104408	0.0400464	0.0203031	0
Ghir_A01G015400	0	0	0	0.0173121	0	0	0	0	0	0	0
Ghir_A01G015410	2.08045	2.30292	1.79892	5.61585	4.44592	5.34729	5.88784	6.37647	4.61218	0.669111	4.54966
Ghir_A01G015420	0.065203	0.0266135	0.0257973	0.133798	0.280213	0.608797	0.220211	0.990785	0.964572	0.225477	0.359184
Ghir_A01G015430	0.0105573	0.0407816	0.071563	0.0200897	0	0	0	0.0217022	0.0101691	0.0107427	0.0335164
Ghir_A01G015440	0.810105	0.829644	0.649713	0.683503	0.53084	0.497102	0.538347	0.61751	0.465425	0.301902	0.343378
Ghir_A01G015450	3.92636	4.07715	4.47742	3.74005	2.9258	3.90989	3.51705	4.2036	3.45151	3.05969	2.52553
Ghir_A01G015460	15.2136	11.0918	13.1673	25.6513	43.8907	58.6847	64.4386	51.1829	59.9856	81.4424	68.7724
Ghir_A01G015470	2.74414	3.5088	2.58154	3.12423	2.73312	3.37518	2.73484	3.95434	3.7515	2.54052	3.60157
Ghir_A01G015480	0	0	0	0	0	0	0	0	0	0	0
Ghir_A01G015490	2.30555	3.03018	2.70582	2.36331	1.32235	1.64976	1.31866	1.38628	1.25062	0.642931	1.10172
Ghir_A01G015500	1.38317	1.67284	2.2718	1.91579	1.91599	1.82431	1.55375	1.17609	1.39802	2.08206	2.51481
Ghir_A01G015510	0.0301192	0.0309402	0.0613654	0.124	0.122155	0	0	0.0643866	0.0326768	0.0352624	0.219886
Ghir_A01G015520	3.41576	3.98176	4.01984	3.13529	2.87922	3.22082	4.01276	4.48882	3.985	4.70957	3.2631
Ghir_A01G015530	0.100326	0.240785	0.0629552	0.0309518	0.121351	0.0641008	0.0188947	0.425176	0.0702194	0.0336084	0.0487892
Ghir_A01G015540	0.00393025	0	0.0234198	0	0.00383511	0	0	0	0	0	0
Ghir_A01G015550	0	0	0	0	0	0	0	0	0	0	0
Ghir_A01G015560	4.28844	5.05341	4.36043	5.75664	3.87743	4.1487	1.95479	1.25281	2.71844	0.705886	0.493284
Ghir_A01G015570	25.2108	29.5414	24.9848	18.9057	12.7496	9.82549	6.77597	4.95006	3.03398	0.762458	4.04232
Ghir_A01G015580	0.0640874	0	0.0282349	0.110511	0	0.065721	0.028792	0.058277	0.0571905	0.0626163	0
Ghir_A01G015590	0	0	0	0	0	0	0	0	0	0	0
Ghir_A01G015600	6.21234	5.7006	5.93422	4.57498	3.65397	3.35142	4.35677	4.50507	4.62709	2.93996	3.57105
Ghir_A01G015610	0.0166453	0	0.00797049	0.00834102	0.0180176	0	0	0	0	0	0.0081689
Ghir_A01G015620	0	0	0	0	0.0131073	0	0	0	0	0	0
Ghir_A01G015630	6.3062	6.91352	6.18309	6.46931	6.96522	7.12223	7.33719	5.39154	7.71949	8.05196	5.62301
Ghir_A01G015640	1.86992	2.41657	1.53618	1.83741	1.40483	1.50417	1.90194	1.4163	1.04056	0.878854	1.23066
Ghir_A01G015650	22.5058	29.5853	16.5402	17.1492	20.22	20.2853	20.284	8.3486	3.48548	2.25215	1.20156
Ghir_A01G015660	16.1295	14.4734	16.3391	22.0818	56.3093	57.3904	56.3545	34.8993	29.3627	35.39	31.6149
Ghir_A01G015670	1.34248	1.86852	1.3315	1.57441	1.34434	2.21332	1.81527	1.3162	1.66927	1.23941	1.86026
Ghir_A01G015680	0	0	0	0	0	0	0	0	0.0256873	0	0
Ghir_A01G015690	0.318386	0.516155	0.168947	0.147979	0.755545	1.17702	1.14614	0.293723	1.76212	0.316711	0.0695252
Ghir_A01G015700	0.828461	1.31444	1.31705	1.04421	0.766381	1.09513	1.20726	1.72638	1.78627	0.929145	0.116425
Ghir_A01G015710	38.9451	6.09901	4.13076	47.818	97.7296	101.612	294.071	168.209	37.9246	45.9797	4.45165
Ghir_A01G015720	1157.28	1408.04	963.257	1103.93	993.054	980.399	1027.49	754.968	434.295	200.9	243.731
Ghir_A01G015730	10.1583	3.9071	2.13665	20.8496	18.7272	5.78196	5.72744	1.58688	0.289355	0.205302	0.240169
Ghir_A01G015740	0	0	0	0	0	0	0	0	0	0	0
Ghir_A01G015750	0	0.022808	0	0	0	0	0	0	0	0	0
Ghir_A01G015760	0	0	0	0	0	0	0	0	0	0	0
Ghir_A01G015770	0	0	0	0	0	0	0	0	0	0	0
Ghir_A01G015780	0	0	0	0	0	0	0	0	0	0	0
Ghir_A01G015790	0.190661	0.0963833	0.0702087	0.0478015	0.369654	0.491269	0.564805	0.0245282	0	0	0
Ghir_A01G015800	0	0	0	0	0	0	0	0	0.0252982	0	0
Ghir_A01G015810	4.06395	2.24185	6.19782	1.13528	1.7682	3.55483	1.00991	0.281565	0.342124	0.721657	0.0152639
Ghir_A01G015820	0	0	0	0	0	0	0	0	0	0	0
Ghir_A01G015830	0.832255	1.12438	1.00801	0.751412	0.342083	0.735467	0.327029	0.99243	0.138653	0.023964	0.0706803
Ghir_A01G015840	13.9723	15.5278	11.1548	19.8342	15.6367	18.6007	29.3985	48.1729	41.0827	17.6371	4.26527
Ghir_A01G015850	7.69672	11.7894	6.16055	10.8095	8.08259	8.81693	10.4289	15.6995	12.5884	13.8502	9.04082
Ghir_A01G015860	0	0	0.0455496	0	0	0	0	0	0	0	0
Ghir_A01G015870	0.93083	1.39703	2.0945	2.34155	1.47228	1.79428	2.10906	1.95253	1.39366	0.505942	0.0389552
Ghir_A01G015880	0.0220041	0.0110958	0.0109477	0	0	0	0	0.0110553	0.0965546	0.0803779	0
Ghir_A01G015890	0.481566	0.321387	1.2235	0.692006	0.131337	0.0716601	0.107937	0.130181	0.286002	0.46972	0.44998
Ghir_A01G015900	0	0	0	0	0	0	0	0	0	0	0
Ghir_A01G015910	2.43893	1.59924	2.19754	4.43632	1.36131	1.00831	0.673468	0.108145	0.0217672	0.0159627	0.171062
Ghir_A01G015920	5.7684	4.12337	7.25609	10.1718	5.01638	4.59502	5.60909	1.2412	0.922673	0.226725	0.379661
Ghir_A01G015930	9.65066	13.0822	5.6501	5.21518	4.48254	1.61359	1.70383	0.958022	0.45363	0.104799	0.524387
Ghir_A01G015940	13.1888	13.863	9.46739	12.6203	21.1793	17.599	19.6396	17.2345	16.219	16.9794	19.2059
Ghir_A01G015950	1.03891	1.68381	1.32551	1.1798	0.63373	1.64532	1.18836	0.943124	0.989655	0.664689	0.0960256
Ghir_A01G015960	0.383353	0.916528	0.862437	0.911676	0.19438	1.38704	0.82387	0.353497	0.345047	0.157207	0.146074
Ghir_A01G015970	1.795	1.8183	2.75084	3.05609	2.12385	2.05719	1.33526	1.15583	0.65671	0.350063	0.347765
Ghir_A01G015980	1.19557	0.911878	1.40959	1.3553	0.851007	0.732671	0.625342	0.579414	0.629583	0.463709	0.279996
Ghir_A01G015990	0.0191391	0	0	0.0197735	0.0213566	0	0.0486574	0	0	0	0
Ghir_A01G016000	0.412364	0.493557	0.391619	0.670611	0.352504	0.527579	0.432943	0.56484	1.24961	2.0851	1.98261
Ghir_A01G016010	4.11576	2.4685	0.791136	3.07285	9.66998	9.09295	11.8923	20.1161	7.84142	3.36429	3.78427
Ghir_A01G016020	0.0425091	0.0498633	0.233376	0.078137	0.183615	0.0853478	0.29151	0.399025	0.849905	0.0598057	0.0402667
Ghir_A01G016030	20.2429	21.3921	17.3793	17.7427	17.1635	17.0891	19.2391	21.6944	18.1838	13.6478	17.3119
Ghir_A01G016040	0.00461815	0.00895769	0.0497439	0.0573563	5.06352	37.6748	24.4287	0.993516	0.320657	0.227311	0.0395334
Ghir_A01G016050	0	0	0.00568312	0.0287659	2.08036	16.6358	11.3618	0.563091	0.141019	0.0986572	0.0193369
Ghir_A01G016060	1.19251	1.23583	1.35058	1.66019	1.26194	1.43474	1.62359	6.14471	1.45907	0.500095	0.462584
Ghir_A01G016070	18.1809	16.3081	18.7379	24.7901	20.9372	19.4741	21.1426	32.2066	12.6809	6.96121	8.23803
Ghir_A01G016080	0.00794068	0.0077338	0.0386669	0.0545349	0.130067	0.0397991	0.00794115	0.0412085	0	0.00821209	0
Ghir_A01G016090	4.08397	13.6831	4.25006	1.15222	0.839326	1.68294	1.05438	3.11532	12.6984	12.9537	12.7448
Ghir_A01G016100	1.42351	1.95093	1.48769	1.64396	0.862962	1.1825	0.850287	1.02391	0.583535	0.212571	0.111765
Ghir_A01G016110	98.7516	83.0172	201.776	99.3494	36.6241	21.5853	18.345	29.3718	30.4858	24.5717	60.784
Ghir_A01G016120	29.7285	19.6531	78.6594	17.8773	13.9168	2.7101	1.50227	2.04344	4.52743	11.1935	14.4165
Ghir_A01G016130	10.2079	7.89126	9.17429	8.42665	10.3294	10.8537	12.4765	10.4337	9.01362	11.3434	9.36164
Ghir_A01G016140	26.8875	29.4671	64.6143	34.7918	13.5055	10.5322	9.50426	9.26086	6.07378	2.56047	19.8978
Ghir_A01G016150	0.14991	0.160242	0.214452	0.236828	0.342435	0.335624	0.446912	0.266995	0.333572	0.304637	0.317961
Ghir_A01G016160	81.2093	74.2569	99.5606	87.3369	74.857	64.8543	60.9844	73.4477	52.3533	32.1043	27.3128
Ghir_A01G016170	0.0602822	0.123303	0.13696	0	0.033516	0.0609298	0.0929851	0.203234	0.261973	0.30234	0.0631578
Ghir_A01G016180	215.961	172.752	228.027	200.384	175.1	150.744	151.405	171.136	229.378	254.521	150.919
Ghir_A01G016190	9.18314	10.0778	8.4437	7.82076	7.06684	7.88412	6.30526	5.50944	6.1953	6.18734	3.96993
Ghir_A01G016200	0	0	0	1.79855	11.2792	8.059	8.39319	3.72163	1.27308	1.38273	1.79913
Ghir_A01G016210	33.4168	35.1344	25.8761	38.5318	33.813	34.5131	38.3208	37.7896	32.0672	25.3564	25.5277
Ghir_A01G016220	0.031795	0.0241806	0.0079967	0.0079569	0.00783453	0	0	0.0167258	0	0	0
Ghir_A01G016230	0	0	0	0	0	0	0	0	0	0.0127263	0
Ghir_A01G016240	0	0	0	0	0	0	0	0	0	0	0
Ghir_A01G016250	0	0	0	0	0	0	0	0	0	0	0
Ghir_A01G016260	7.35877	7.16622	6.92406	6.23799	4.63589	4.68445	4.46546	5.11944	3.39336	3.24824	3.2599
Ghir_A01G016270	4.58528	3.17413	6.02479	3.34047	2.16176	1.62759	2.58849	3.28705	0.711829	0.307602	0.0270952
Ghir_A01G016280	1.44548	1.85936	1.30827	1.86428	1.64853	1.71896	1.68358	1.3682	1.6356	1.85316	1.03716
Ghir_A01G016290	3.64788	5.549	4.02497	2.67462	1.79424	2.26308	1.70498	1.17473	1.03353	0.896758	1.0251
Ghir_A01G016300	18.1782	20.4957	18.3422	12.3286	11.1868	11.7563	11.0725	11.4444	12.4472	16.4081	10.5304
Ghir_A01G016310	0.0286117	0.0143027	0.0212317	0.165344	3.53708	3.77534	2.78045	1.20081	1.35428	3.03195	3.41349
Ghir_A01G016320	8.6925	8.45354	8.13432	8.09675	11.6557	12.4397	12.9021	12.4867	13.2782	14.5166	13.8932
Ghir_A01G016330	0.454949	0.661522	0.495482	0.41081	0.552822	0.448736	0.397341	0.318858	0.26662	0.263086	0.186572
Ghir_A01G016340	0	0	0	0	0.428348	0.0353428	0.309313	0	0.10266	0.2549	0.689433
Ghir_A01G016350	0.885505	1.23361	1.81508	1.49172	0.949984	0.401905	0.66905	0.602081	1.14054	1.38099	1.95414
Ghir_A01G016360	4.61168	6.21666	5.35148	6.56376	6.26282	7.97215	7.0816	7.41741	6.08214	6.50804	4.43321
Ghir_A01G016370	0	0	0	0	0	0	0	0	0	0	0
Ghir_A01G016380	0.0042914	0.0309337	0.0133	0.0177945	0.0215937	0.00448144	0.0343489	0.0143481	0.0312966	0.00944174	0.00931119
Ghir_A01G016390	8.75537	7.42923	4.19049	2.19522	7.68819	2.12545	1.9004	3.02889	4.45922	3.64225	4.28279
Ghir_A01G016400	0	0	0	0	0	0	0	0	0	0	0
Ghir_A01G016410	8.71576	10.2607	8.21229	9.8704	7.60569	7.77303	7.70357	8.39503	6.04159	4.38903	4.80663
Ghir_A01G016420	5.36754	5.53133	4.76734	5.17572	4.51337	4.59016	5.42651	4.71226	4.06832	2.73995	3.11801
Ghir_A01G016430	0.98207	0.979986	0.957818	1.42598	0.795275	0.884373	0.572216	1.24716	1.36397	0.598421	0.803219
Ghir_A01G016440	0	0	0	0	0	0	0	0	0	0	0
Ghir_A01G016450	5.68281	5.37682	4.01119	6.4979	6.51327	4.3322	4.94161	7.58578	6.81352	4.29866	2.38965
Ghir_A01G016460	0.0248191	0.0130575	0	0	0.0123412	0	0.0491893	0.0125347	0	0	0.0285112
Ghir_A01G016470	20.5528	14.0056	51.3231	12.0752	1.02185	0.154177	0.097972	0.0799118	0.0345693	0.0856603	0.626461
Ghir_A01G016480	26.3863	15.9767	28.699	20.6148	12.7127	6.37159	9.1588	3.71365	1.28654	3.20588	2.83022
Ghir_A01G016490	1.80989	0.522436	1.9314	3.92746	35.7859	2.96895	5.79385	0.606661	4.86502	25.0952	33.2552
Ghir_A01G016500	0.0336755	0.0498804	0.0136157	0.0202583	0.0374707	0	0	0	0	0.0588133	0.0406569
Ghir_A01G016510	0	0	0	0	0	0	0	0	0	0	0
Ghir_A01G016520	53.654	38.3112	158.117	47.7037	15.0721	4.80842	5.12053	10.4001	6.54501	2.69564	104.175
Ghir_A01G016530	0	0.00769487	0.00730701	0.0076467	0.0495534	0.0296669	0	0.0156844	0.0223745	0.00789067	0
Ghir_A01G016540	0	0.0132685	0.0632058	0	0.0267818	0	0.0131954	0.0143079	0	0	0
Ghir_A01G016550	0.407967	0.284174	0.203821	0.389054	1.18711	0.169409	0.0564808	0	0.00792774	1.10545	0.124328
Ghir_A01G016560	0	0	0	0	0	0	0	0	0	0	0
Ghir_A01G016570	0	0	0	0	0	0	0	0	0	0	0
Ghir_A01G016580	0.0690179	0.0277883	0	0	0.176917	0.155744	0.128682	0.133948	0.0283322	0.02928	0
Ghir_A01G016590	0	0	0	0	0.144824	0.207039	0	0	0	0	0
Ghir_A01G016600	0	0	0	0	0	0	0	0	0	0	0
Ghir_A01G016610	0	0.0506295	0.0173892	0	0	0	0	0	0	0	0
Ghir_A01G016620	8.01635	10.4014	8.89888	6.42578	6.71024	7.77329	7.42184	8.45508	8.75929	10.2881	10.0913
Ghir_A01G016630	3.53643	3.84955	2.7295	2.72054	2.21964	2.25121	2.66769	8.31379	4.05976	1.98831	1.3388
Ghir_A01G016640	0.220758	0.173984	0.197411	0.240285	0.227176	0.491961	0.586928	9.13025	9.02002	11.1937	14.6255
Ghir_A01G016650	56.2753	20.495	30.6566	32.6426	12.6648	0.981827	0.379111	0.934053	1.68789	2.5412	81.2592
Ghir_A01G016660	0.0145137	0	0.0150737	0.0227817	0.00726649	0	0	0	0.120453	0.271297	0.00757662
Ghir_A01G016670	0.0630627	0.0251661	0.0567825	0.243962	0.287387	0.0504859	0.0771515	0	0.00626195	0.0143103	0
Ghir_A01G016680	0.0615782	0.02788	0.0347092	0.0413229	0.0422432	0.304664	0.056104	0.145055	0.381991	0.580673	0.0150763
Ghir_A01G016690	2.46966	2.83675	2.90678	3.00241	3.70304	3.59716	3.36374	4.18893	5.05659	4.67904	3.67377
Ghir_A01G016700	1.91255	1.91828	2.39264	2.2873	2.27705	2.02676	1.68521	1.54319	1.82284	1.19113	1.06528
Ghir_A01G016710	4.27045	1.74369	7.14427	7.52598	2.8992	4.82345	4.14117	1.93876	2.32814	0.373779	0.0219987
Ghir_A01G016720	18.1548	23.6816	40.9711	21.4876	8.74031	9.19171	8.08102	5.70673	4.99742	2.15653	7.3694
Ghir_A01G016730	8.36372	10.0588	13.9908	9.78458	5.16327	5.44663	4.61141	4.17795	2.87726	4.3922	2.25568
Ghir_A01G016740	12.8844	11.9407	11.0372	11.0743	9.83774	10.1854	11.3379	9.74122	7.90568	7.10158	6.96196
Ghir_A01G016750	0.536789	0.572283	0.795742	0.527913	0.346965	0.387846	0.49443	0.436881	0.454882	0.327798	0.277536
Ghir_A01G016760	0	0	0	0	0	0	0	0	0	0	0
Ghir_A01G016770	0.014776	0.0146078	0	0.0143227	0	0	0	0.0146444	0	0	0
Ghir_A01G016780	16.6857	12.1928	30.849	14.4138	5.17524	3.00012	2.91898	4.4157	6.14398	4.46853	10.3024
Ghir_A01G016790	0	0.0126436	0	0	0	0	0	0.0125974	0	0	0
Ghir_A01G016800	4.0473	6.33078	5.16127	5.58526	4.90582	5.46295	5.63186	6.02108	4.41993	1.67595	1.36427
Ghir_A01G016810	1.50946	1.88475	1.69168	2.63812	1.85974	1.86283	1.27865	1.47297	1.63121	1.80099	1.38944
Ghir_A01G016820	26.8775	27.4862	24.5384	20.1219	19.3302	8.08108	13.881	17.4482	23.2219	23.5465	10.4814
Ghir_A01G016830	14.8294	14.9212	16.1879	14.4081	6.519	4.39857	3.87365	4.471	4.20569	3.31284	7.93754
Ghir_A01G016840	3.75949	5.29481	1.51347	1.85898	2.56278	1.50738	3.64792	2.466	2.17193	2.77945	0.816534
Ghir_A01G016850	39.034	36.1839	30.2475	44.9564	59.0776	53.0771	62.881	55.6557	29.0552	21.0326	15.8951
Ghir_A01G016860	0	0	0	0	0.0619379	0.129405	0.130155	0	0	0	0
Ghir_A01G016870	1.02344	0.248983	0.0634003	0.0742768	0.138803	0.0434489	0.0743663	0.0682232	0.0532726	0.0680187	0.0222998
Ghir_A01G016880	0	0	0	0	0	0	0	0	0	0	0
Ghir_A01G016890	6.2638	5.42917	5.40735	5.156	4.36848	3.60574	4.754	4.72932	4.14678	3.30842	3.6292
Ghir_A01G016900	2.05676	0.946696	1.81255	2.39017	0.920929	1.16627	1.50742	0.358288	0.3753	0.122112	0.0050389
Ghir_A01G016910	1.64353	0.994299	1.4438	1.92099	1.10663	1.09643	1.31321	0.535596	0.593832	0.222871	0.309286
Ghir_A01G016920	4.79467	5.15168	4.58693	4.2209	3.22794	3.49753	3.33852	3.73474	3.61484	2.56586	1.51406
Ghir_A01G016930	10.0538	8.10763	8.88543	13.8285	13.3206	14.5992	13.1272	14.2354	12.6216	9.7487	9.12368
Ghir_A01G016940	6.0022	7.38635	5.57504	7.73434	5.10223	5.28554	4.80811	5.25632	5.23503	4.23847	3.20655
Ghir_A01G016950	1.97692	1.64426	2.04947	3.99496	2.37305	3.7892	2.59325	1.7611	1.8605	0.474718	0.092465
Ghir_A01G016960	11.8944	14.1112	16.7789	13.2411	8.81504	7.32814	8.04404	10.1867	30.9571	27.5816	26.6002
Ghir_A01G016970	5.36656	7.00172	8.85044	5.38627	3.23733	4.12666	3.06078	2.54939	2.02197	1.91399	1.80367
Ghir_A01G016980	0.876969	0.452815	0.338099	0.340367	0.78771	0.586099	0.65706	1.44212	0.479065	0.283927	0.0188327
Ghir_A01G016990	0	0	0	0	0	0.141377	0.177577	0.0204222	0.0587299	0	0
Ghir_A01G017000	2.26091	2.61445	2.93827	3.4436	3.24321	3.82317	3.99095	5.95324	6.37372	1.37818	1.20366
Ghir_A01G017010	5.24786	4.23234	5.67176	12.2046	15.639	13.6999	16.8457	20.244	8.64901	1.83636	1.87385
Ghir_A01G017020	0.635974	0.621464	0.678856	0.687687	0.315485	0.315346	0.247999	0.31818	0.469438	0.511842	0.536105
Ghir_A01G017030	4.91226	5.6292	4.47687	3.49076	3.18483	3.51769	3.53139	3.31488	2.81102	2.40982	1.38481
Ghir_A01G017040	3.01592	2.96206	3.2935	3.25057	2.69971	3.21679	3.76894	3.21535	2.12684	1.7489	1.08801
Ghir_A01G017050	2.21895	2.69937	2.10981	1.86341	1.48706	1.98768	1.60596	2.87542	1.37743	1.28938	1.19389
Ghir_A01G017060	0.581326	0.471324	0.312638	0.795491	0.694135	0.804308	0.96808	0.378281	0.141582	0.0539536	0.0203519
Ghir_A01G017070	3.54063	3.45511	3.34034	3.65775	3.1092	3.44054	3.51397	2.43837	1.86976	1.29021	1.01774
Ghir_A01G017080	0	0.0168581	0.0326415	0	0.0361876	0.0324975	0.131558	0.0497762	0.0496085	0.0540826	0.0164069
Ghir_A01G017090	0	0	0	0	0	0	0.0336522	0	0.0323193	0.0173499	0
Ghir_A01G017100	0	0.0117793	0	0	0	0	0	0.0127021	0	0	0
Ghir_A01G017110	0	0	0	0	0	0	0	0	0.0904896	0	0
Ghir_A01G017120	1.32143	0.622279	1.04268	0.818698	0.255905	0.130719	0.0293107	0.793663	1.05142	0.0478718	0
Ghir_A01G017130	3.85011	1.97993	3.5062	4.70052	1.66786	1.87828	2.18003	1.07703	1.05212	0.104121	0.148419
Ghir_A01G017140	0.626947	0.275442	1.23499	1.2154	0.478561	0.595028	0.384992	0.366229	0.329389	0.120195	0.0726895
Ghir_A01G017150	2.16713	1.88562	2.18135	2.34593	2.74282	4.46479	3.46972	1.74067	1.79376	1.73522	1.44021
Ghir_A01G017160	7.93263	8.36916	8.25153	13.9417	9.68679	15.5929	18.6341	9.43628	6.57144	8.72898	10.4165
Ghir_A01G017170	3.05394	4.23378	5.81146	7.92867	2.85255	3.87326	3.33779	0.806847	1.45284	0.720833	0
Ghir_A01G017180	2.34002	2.95729	3.74769	2.87604	1.74524	3.62924	2.36599	2.07304	1.85595	1.3887	1.49551
Ghir_A01G017190	0.0411392	0.00816476	0.00834176	0	0	0	0	0	0	0	0
Ghir_A01G017200	13.6006	9.87868	11.4942	16.2034	23.023	28.9395	28.8141	24.2331	58.6263	77.8193	73.2029
Ghir_A01G017210	0.0308483	0.0398903	0.0393906	0.0407472	0.0503364	0.0105818	0.0404345	0.0111827	0.030737	0	0.0218549
Ghir_A01G017220	9.8239	9.03564	9.5355	13.6124	11.0047	13.2517	11.1071	12.2739	12.1455	10	8.79046
Ghir_A01G017230	30.0437	13.3186	24.0121	12.3908	5.22596	0.533884	0.409857	0.703233	3.56194	4.24279	29.4763
Ghir_A01G017240	1.23328	0.561016	0.490485	2.10405	1.95473	2.94898	5.36911	4.94486	9.45539	6.13781	4.17237
Ghir_A01G017250	0.287132	0.544856	0.80047	0.381151	0.154741	0.391343	0.491519	0.544003	0.32086	0.194875	0.335278
Ghir_A01G017260	15.9809	22.7326	13.3564	11.3609	11.9176	10.8229	10.4075	11.5173	10.2198	11.9061	10.3643
Ghir_A01G017270	0.393544	0.590312	0.554105	0.423421	0.251487	0.247301	0.285962	0.2941	0.416058	0.192081	0.224276
Ghir_A01G017280	21.0125	9.23346	6.21629	18.9371	35.8066	33.2559	28.7939	28.3872	21.0945	12.0261	5.45638
Ghir_A01G017290	0.0581737	0.0597594	0	0.218643	0.16189	0.102805	0.14025	0.0848035	0.100666	0.0213319	0
Ghir_A01G017300	0	0.0278462	0.0277052	0	0.0817717	0.650967	0.450122	0.0313582	0	0	0
Ghir_A01G017310	0.044814	0.0550383	0.0146678	0.0197377	0.0386464	0.0249784	0.0347044	0.0211537	0.184942	0	0.0208044
Ghir_A01G017320	0.005149	0.015868	0.015736	0.0269402	0.0111494	0.0106482	0.00510511	0.0612949	0.0431782	0.0226572	0
Ghir_A01G017330	3.45511	4.91437	3.42538	4.95644	2.46213	2.9995	1.75586	2.07315	1.47714	0.781441	0.680437
Ghir_A01G017340	1.46394	1.51853	1.34249	1.69916	2.3102	1.21364	1.31489	1.96965	2.01035	1.26623	24.035
Ghir_A01G017350	0	0	0	0	0.197306	0.866119	1.3303	0	0	0.00854847	0
Ghir_A01G017360	5.30533	7.73989	6.87009	6.40312	3.93233	5.80119	4.24912	3.81061	4.0447	2.39295	3.23165
Ghir_A01G017370	0.0568545	0.0259993	0.0517008	0.0262071	0.0108232	0.0103972	0.0107121	0.0051776	0.176862	0.132739	0
Ghir_A01G017380	7.30066	7.02385	7.08037	6.56248	5.19663	5.45226	5.32571	5.29846	4.80035	3.37245	1.69408
Ghir_A01G017390	2.87963	2.99501	2.44511	2.32394	2.22721	2.28372	2.52603	1.63215	1.90046	1.67518	1.17356
Ghir_A01G017400	0.431897	0.178924	0.143062	0.0652488	0.241387	0.137997	0.0541306	0.0221665	0.011272	0.0118393	0.0925264
Ghir_A01G017410	8.99417	4.16869	4.0822	4.3286	5.20834	1.71795	1.30734	3.93636	3.46484	3.35518	6.62171
Ghir_A01G017420	6.0634	7.22226	7.26071	7.96132	10.4718	16.2352	14.9684	18.795	8.11883	4.75845	10.1513
Ghir_A01G017430	0.65034	0.475682	0.442896	0.565251	0.270877	0.0460279	0.078743	0.0776009	0.139339	0.106733	1.80798
Ghir_A01G017440	59.9053	46.1842	67.6794	15.0996	33.0978	47.0615	33.474	7.75232	11.6729	45.0558	4.47021
Ghir_A01G017450	5.29054	5.09879	4.73778	4.09539	3.87722	2.44837	3.17274	3.30821	2.27258	1.93283	1.9247
Ghir_A01G017460	0	0	0	0	0	0	0	0	0	0	0
Ghir_A01G017470	16.1809	16.4487	16.3101	14.3325	10.8029	10.6345	10.701	11.4976	9.59828	8.70731	7.00166
Ghir_A01G017480	0.695336	0.617537	0.279631	0.530091	0.916817	1.03054	0.842706	1.32261	0.683022	0.806863	2.45871
Ghir_A01G017490	30.4253	28.4451	13.4034	13.0732	14.3207	12.4177	8.14389	6.2227	3.87473	3.77159	2.45229
Ghir_A01G017500	4.06593	5.11563	3.9274	3.03731	2.81251	2.97876	3.37378	3.56808	4.25465	5.01925	3.54072
Ghir_A01G017510	0.0198044	0.0203443	0.0830619	0.102647	0.065437	0.0216791	0	0	0	0.0857453	0.0206771
Ghir_A01G017520	0.37364	0.188695	0.40242	0	1.50422	0	0.0275725	0	0	0	0
Ghir_A01G017530	0	0	0	0	0	0	0	0	0	0	0
Ghir_A01G017540	0.600671	0.237781	0.0627809	0	0.0306452	0	0.0622117	0	0.0327906	0.033249	0
Ghir_A01G017550	0	0	0	0	0	0	0	0	0	0	0
Ghir_A01G017560	0.0411106	0.0220513	0	0	0	0.022501	0	0	0	0	0
Ghir_A01G017570	4.49342	4.32349	5.17494	4.75852	3.34856	3.58224	3.8807	4.37023	3.65699	2.54134	3.55901
Ghir_A01G017580	0.186125	0.106546	0.1278	0.0818796	0.011472	0.118701	0.13083	0.417044	0.64012	0.125266	0.301375
Ghir_A01G017590	0	0	0	0	0	0	0	0	0	0	0
Ghir_A01G017600	2.97844	4.45637	3.90333	3.44197	2.74602	3.44128	3.03388	4.04488	3.5798	3.22975	2.87946
Ghir_A01G017610	22.201	28.3422	16.9026	24.0542	25.4929	25.3292	28.4892	38.3914	34.2931	31.0053	33.2539
Ghir_A01G017620	6.08682	6.73018	6.85317	5.70253	4.83828	5.51857	5.27589	4.13596	4.5084	3.00092	3.63504
Ghir_A01G017630	0.635139	0.735877	0.512764	0.444167	0.427213	0.322271	0.402292	0.324642	0.267318	0.307792	0.35698
Ghir_A01G017640	0	0	0	0	0	0	0	0	0	0	0
Ghir_A01G017650	0.730627	0.38707	0.962686	0.99576	0.30429	0.465073	0.550993	0.109494	0.328097	0.157485	0.0345631
Ghir_A01G017660	0.137098	0.1624	0.375097	0.618002	4.13798	0.503571	0.704792	0.577537	0.616531	0.838328	1.54061
Ghir_A01G017670	8.20211	9.35326	10.0921	10.9519	6.58097	7.26372	5.26867	4.26894	3.73744	3.11276	2.59426
Ghir_A01G017680	10.5309	12.3476	12.2309	11.8134	7.28269	8.54748	7.71446	6.40966	5.06675	3.13385	2.84975
Ghir_A01G017690	1.92101	2.32158	2.09711	2.4389	1.3997	3.04479	1.9318	1.2619	1.12723	0.953575	0.678578
Ghir_A01G017700	1.9391	1.87281	1.8487	1.30633	2.39186	4.424	5.31755	3.30177	0.986718	0.938994	0.353375
Ghir_A01G017710	4.52676	7.77454	7.63872	5.74815	4.73373	10.9447	6.96856	6.42058	4.22515	2.22317	2.34694
Ghir_A01G017720	0.820651	0.871423	0.799136	0.781338	0.597202	0.894295	0.93213	0.912731	0.394362	0.545218	0.359545
Ghir_A01G017730	4.31862	5.16582	5.64282	4.27281	2.57765	2.87196	2.70253	2.92955	2.88885	1.66251	1.6218
Ghir_A01G017740	0.272388	0.185111	0.409221	0.121483	0.150007	0.0484852	0.00937988	0.0957174	0.291721	0.143883	1.72566
Ghir_A01G017750	0.200285	0.282215	0.887954	0.430887	0.389561	0.491105	0.360336	0.422171	0.544762	0.0271092	0
Ghir_A01G017760	0.251362	0.357707	0.189968	0.0956811	0.178115	0.0962079	0.0864279	0.0269525	0.035147	0.0281852	0.101494
Ghir_A01G017770	0	0	0	0	0.0222525	0	0.0118202	0.072237	1.20856	0.183352	0
Ghir_A01G017780	4.0835	4.28084	4.78965	5.57706	3.54798	5.19076	4.49298	3.48951	3.83743	2.90394	3.63376
Ghir_A01G017790	0.0474718	0.023508	0.176595	0.0485853	0.0245276	0.0587881	0.0364663	0.110161	0.0606905	0.0266784	0.0514098
Ghir_A01G017800	0	0.016808	0	0	0	0	0	0	0	0.0189942	0
Ghir_A01G017810	0.258287	0.290889	0.441296	0.963246	1.04598	1.1662	0.751961	0.455691	0.896104	1.44612	1.17188
Ghir_A01G017820	18.8202	21.6621	20.9876	20.1632	19.9303	23.4712	22.7825	21.3389	20.9568	20.3642	16.9843
Ghir_A01G017830	27.6929	18.2457	56.752	5.36249	8.31637	18.4019	13.7518	2.28707	7.00958	41.4632	1.07067
Ghir_A01G017840	0.219612	0.257645	0.24858	0.327783	0.383369	0.509703	0.41545	0.639123	0.732848	0.770448	0.527454
Ghir_A01G017850	11.4728	18.1033	17.4425	9.99748	7.52028	12.9115	9.64946	9.23869	8.04559	4.20506	3.17823
Ghir_A01G017860	0.374274	0.463486	0.190067	0.424743	0.794818	0.718647	0.368404	0.0524939	0.416805	0.654351	0.647485
Ghir_A01G017870	19.2182	13.0922	9.55678	29.4592	169.562	234.26	223.589	104.005	58.725	35.9276	4.46192
Ghir_A01G017880	0.109515	0.0187614	0.217906	0.109376	1.8867	0.118593	0.0279061	0	0	0	0.0106396
Ghir_A01G017890	4.37608	4.78824	5.04719	2.39743	3.04388	5.77928	5.11926	7.73826	11.7109	13.3045	12.9916
Ghir_A01G017900	3.18081	2.74323	2.20923	2.26306	1.48198	2.18253	1.8463	1.27856	0.929527	0.893867	0.981734
Ghir_A01G017910	1.57926	1.26335	0.309008	1.00528	2.43358	4.1413	2.46727	4.81869	3.04401	2.56796	0.789102
Ghir_A01G017920	2.89832	3.36581	2.82821	2.61039	1.95269	2.08641	1.567	1.32897	1.56276	0.827121	0.501125
Ghir_A01G017930	0.0087267	0.00896457	0	0	0	0	0	0	0.0548998	0.0204338	0.00982337
Ghir_A01G017940	0.0118239	0	0.0177376	0.00610793	0	0.00627175	0	0.241447	0.342195	0.00630281	0.00598189
Ghir_A01G017950	3.47756	3.493	2.66839	4.4984	9.28244	11.6903	12.9825	6.34001	4.15299	0.686315	0.303588
Ghir_A01G017960	3.30104	2.89177	2.80566	4.05275	4.04152	5.16093	4.93813	6.54231	4.14591	3.95914	5.4165
Ghir_A01G017970	0	0	0	0	0.108563	0.0482616	0.0968914	0	0	0.0518612	0
Ghir_A01G017980	0	0.0474779	0.092809	0.13698	0.050958	0.1911	0.296691	0.0236522	0.16138	0.170009	0.0462071
Ghir_A01G017990	14.0976	11.506	14.1883	34.9304	52.1127	55.8389	70.635	44.6885	12.318	11.7276	18.2159
Ghir_A01G018000	0.0212262	0	0	0	0.0600203	0.223093	0.281515	0.767194	0.0850924	0.0470877	0.245395
Ghir_A01G018010	0.166322	0.0158309	0.327243	0.907203	15.6049	3.91738	9.65468	97.5192	71.0403	70.6082	47.4866
Ghir_A01G018020	0.184952	0.181385	0.326253	0.206441	0.140509	0.253267	0.334816	0.854919	1.19506	0.450048	0.710375
Ghir_A01G018030	1.57451	1.2249	1.12702	1.4909	2.30806	1.21249	0.876272	0.874949	0.822839	1.88841	0.694195
Ghir_A01G018040	2.1352	2.18543	2.0689	1.95129	1.80626	2.00489	1.34535	0.783592	1.22669	1.7908	0.962951
Ghir_A01G018050	2.2747	2.46608	2.48719	3.58094	3.05901	3.57611	3.20818	3.11704	2.16996	1.81979	1.70253
Ghir_A01G018060	11.1554	15.3687	9.7309	17.4281	10	22.3288	15.9535	21.4639	26.8093	36.8616	39.4188
Ghir_A01G018070	19.3131	20.0263	19.2146	15.7678	13.4153	12.0978	14.0523	13.4759	12.169	11.2119	9.19004
Ghir_A01G018080	1.09682	1.60469	1.36948	1.34451	1.20389	1.69575	1.35772	1.16841	1.23855	1.54474	1.52452
Ghir_A01G018090	0	0	0	0	0	0	0	0	0.0306476	0.032905	0
Ghir_A01G018100	0.0484821	0.0123304	0.02541	0.0250032	0.0398119	0.0388137	0.0119009	0.0128298	0.0122986	0.026409	0.014605
Ghir_A01G018110	1.12534	0.737157	1.08247	0.668341	0.22247	0.08879	0.0605775	0.202554	1.37498	3.58373	0.984314
Ghir_A01G018120	0.0808325	0.0398816	0.0317849	0.0705725	0.0230614	0.0413001	0.0797368	0.0953697	0.0563878	0	0
Ghir_A01G018130	0.0741215	0.0245538	0.145805	0.124936	0.0240306	0	0.0252851	0.027417	0.0971344	0	0
Ghir_A01G018140	3.97783	4.31156	4.48823	5.95656	15.0208	18.8549	22.0393	16.4338	12.7929	7.77876	7.61496
Ghir_A01G018150	0.0556381	0.110478	0.109453	0.0539312	0.107908	0.229061	0.0569606	0	0.561972	0.243186	0.120549
Ghir_A01G018160	0.19903	0.165746	0.116227	0.104832	0.155933	0.535809	1.2984	2.12579	0.449551	0.773982	0.0117873
Ghir_A01G018170	4.35524	5.40143	4.74267	5.31508	3.12338	3.94233	4.23094	3.80097	5.72073	6.87687	5.14415
Ghir_A01G018180	0.0863993	0.122179	0.157887	0.0260251	0.0375235	0.0460943	0.0890314	0.072425	0.0878225	0.0667861	0.0197271
Ghir_A01G018190	5.95881	5.65217	6.01685	8.93176	6.56626	8.22095	8.29013	6.58942	4.35497	0.90223	1.113
Ghir_A01G018200	0.740989	0.72322	1.01508	1.57924	1.03696	1.14498	1.33589	0.765124	0.665483	0.120615	0.130599
Ghir_A01G018210	1.61248	2.36561	1.6347	1.00441	1.77884	1.26517	1.00831	0.570726	0.73371	1.10784	0.622546
Ghir_A01G018220	4.20895	3.78659	4.02253	3.22329	3.1688	3.32414	3.46823	2.82001	3.78384	6.42112	3.29248
Ghir_A01G018230	0.0358272	0.0237606	0.106883	0.0700387	0.0373845	0.237425	0.280144	0.181296	0.0949694	0.0379398	0.0784784
Ghir_A01G018240	3.96527	4.75331	4.17843	4.08345	3.7543	4.38262	4.50143	4.29742	3.74379	3.48397	4.18291
Ghir_A01G018250	2.72503	2.63262	1.93784	2.74319	3.03909	3.24119	3.28103	3.13794	2.76711	2.49016	3.02447
Ghir_A01G018260	2.87125	3.08587	2.49808	4.4283	8.98331	13.2295	12.6208	11.9334	15.6014	22.6704	19.4212
Ghir_A01G018270	2.15876	2.3748	2.02323	2.36876	1.86778	2.67702	2.00806	2.97548	3.00758	2.40032	2.50301
Ghir_A01G018280	7.39008	7.35258	0.847902	6.45742	10.1325	16.7712	22.9614	16.4407	59.611	9.25805	0.298187
Ghir_A01G018290	3.74983	4.34509	3.746	4.62431	3.73779	4.8118	5.01156	5.91549	5.33969	3.88121	4.14666
Ghir_A01G018300	0.315133	0.357064	0.230245	0.364104	0.251632	0.435742	0.415794	0.254066	0.205452	0.109483	0.0519622
Ghir_A01G018310	5.81536	2.38153	2.04194	12.7287	78.4624	69.4738	90.5605	120.774	544.515	1528.38	1502.6
Ghir_A01G018320	1.95292	0.505686	1.3599	1.14468	3.10559	0.184991	0.428687	0.14763	0.0522303	0.0275793	0.0575836
Ghir_A01G018330	2.29063	1.48664	2.68457	0.520108	2.2664	0.14253	0.0629125	0.0656323	0.047155	0.0516498	0.186113
Ghir_A01G018340	0	0	0	0	0	0	0	0	0	0	0
Ghir_A01G018350	4.02226	7.67776	5.52159	4.41014	4.57462	16.3183	18.1042	19.583	5.66682	0.606055	1.0198
Ghir_A01G018360	0	0	0	0	0	0	0	1.97983	0.989358	0.0565014	0
Ghir_A01G018370	0	0	0	0	0	0	0	0.0183808	0.394418	0.058904	0
Ghir_A01G018380	10.7401	8.75213	17.7577	9.66322	2.79722	2.48116	2.36377	1.19153	0.827032	0.51283	4.52607
Ghir_A01G018390	0.100427	0.0412137	0.100159	0.0395333	0.0225968	0	0	0.110062	0.101434	0	0
Ghir_A01G018400	5.02027	6.70679	5.82016	5.4016	5.23574	5.56047	6.85514	8.13562	5.02362	3.03059	2.72202
Ghir_A01G018410	0	0	0	0	0	0	0	0	0	0	0
Ghir_A01G018420	3.29324	5.25837	6.47896	4.09147	2.01004	1.63314	1.19106	1.30766	1.13242	1.70289	3.63685
Ghir_A01G018430	0	0	0	0	0	0	0	0	0	0	0
Ghir_A01G018440	0	0	0	0	0	0	0	0	0	0	0
Ghir_A01G018450	0.0113914	0	0.0109453	0.0114166	0	0	0.0113921	0.0123884	0.0232368	0.0233723	0.0344168
Ghir_A01G018460	0	0	0	0	0	0	0	0	0	0	0
Ghir_A01G018470	6.46225	5.98797	6.84082	5.46632	1.70443	0.91886	1.03561	1.4843	1.11035	0.30567	4.86447
Ghir_A01G018480	3.03987	5.778	4.58179	3.26969	1.87223	1.8641	1.63894	1.57772	2.41357	2.18649	2.96989
Ghir_A01G018490	4.66289	2.01577	7.93216	9.80108	3.39052	4.24098	3.42894	2.32024	3.79712	0.194523	0.0165874
Ghir_A01G018500	0.681916	0.497716	0.52685	0.98288	0.372237	0.0187344	0.0976197	0.0211701	0.133753	0.164934	0.0222669
Ghir_A01G018510	0	0	0	0	0	0	0	0	0	0	0
Ghir_A01G018520	3.76736	5.51527	5.19331	3.45826	0.85941	0.99732	0.894699	0.517388	1.83487	1.00899	3.00963
Ghir_A01G018530	5.45112	6.68689	7.71991	5.77369	2.76435	1.30028	0.374612	0.664458	1.78104	1.63778	2.90293
Ghir_A01G018540	15.5426	18.5531	15.2102	20.7619	14.4835	13.1812	16.451	17.1169	10.0769	3.92989	6.50708
Ghir_A01G018550	2.07909	1.59139	3.73628	3.48469	1.87541	1.82587	1.28879	0.73289	0.953812	0.708128	1.24484
Ghir_A01G018560	26.6944	30.3539	26.7312	39.5468	66.3322	80.8485	86.7037	73.4113	72.5303	65.4722	55.7694
Ghir_A01G018570	4.57457	4.11984	3.76637	3.63441	3.82974	4.38329	6.561	4.57395	8.35491	10.5483	6.569
Ghir_A01G018580	1.244	1.23105	1.61904	1.03668	0.633216	0.460366	0.416144	0.243017	0.369167	0.17901	0.38843
Ghir_A01G018590	0	0	0	0	0	0	0	0	0	0	0
Ghir_A01G018600	0.548861	0.146968	0.210996	0.547972	0.583115	0.345757	0.502349	0.0509124	0	0	0
Ghir_A01G018610	24.4276	13.7419	16.9499	17.2264	15.7097	11.8619	7.62377	6.91607	10.3805	3.55935	2.46105
Ghir_A01G018620	9.43178	7.24819	9.82286	6.01882	14.5563	9.17599	12.1453	15.1787	16.7136	44.3753	68.7726
Ghir_A01G018630	13.2511	10.4775	9.23084	23.2421	18.8538	17.1753	16.1035	9.08511	8.7278	6.38923	6.1136
Ghir_A01G018640	9.88334	4.11371	10.9633	16.0529	6.45949	9.09178	7.49472	4.10965	3.80927	0.787141	0.0151617
Ghir_A01G018650	3.09461	1.02159	3.18774	5.3589	2.04267	2.53305	1.73654	0.965536	1.73698	0.159706	0
Ghir_A01G018660	6.02557	6.60686	6.81984	6.56985	5.03341	5.39136	6.20152	5.59997	2.58464	4.04157	1.83458
Ghir_A01G018670	6.7399	8.14397	7.45878	8.02074	6.26372	8.08827	6.72149	4.16941	3.23683	1.40256	1.5538
Ghir_A01G018680	85.0666	69.1088	122.318	115.855	33.5796	4.84039	6.86334	4.84901	3.21977	4.38584	57.6694
Ghir_A01G018690	0	0	0	0.00857676	0	0	0	0	0	0	0
Ghir_A01G018700	0	0	0	0	0	0.0120139	0.00613684	0.00665427	0	0	0
Ghir_A01G018710	11.2023	13.619	12.0758	11.3562	8.92642	9.37483	12.2168	20.3138	10.0554	4.2573	7.98056
Ghir_A01G018720	0.156376	0.219237	0.187684	0.155118	0.0998924	0.0794258	0.115692	0.192144	0.281404	0.0947106	0.0469971
Ghir_A01G018730	0	0	0	0	0	0	0	0	0	0	0
Ghir_A01G018740	1.68535	2.11657	2.0258	1.40511	1.75981	1.77389	2.42111	2.27471	2.28835	2.98383	1.95328
Ghir_A01G018750	4.42749	2.24377	4.82004	7.85913	6.48461	6.40683	5.59255	2.70137	4.70074	5.65447	4.38223
Ghir_A01G018760	0.099287	0.0200265	0.0570513	0.0379694	0.160749	0.212867	0.095301	0.100865	0.0983127	0.144082	0.0210138
Ghir_A01G018770	0	0	0	0	0	0	0	0	0	0	0
Ghir_A01G018780	0.00609987	0.0178228	0.0117219	0.0174394	0.0296434	0.20211	0.141951	0.0488677	0.378468	0.283344	0.289774
Ghir_A01G018790	17.7252	21.3367	18.3034	27.0891	26.7295	30.8194	29.3041	26.0808	22.0781	20.5041	19.6966
Ghir_A01G018800	0.739673	0.612789	0.63499	0.684464	0.243815	0.0279826	0	0	0	0	0.0287753
Ghir_A01G018810	3.44701	3.31224	2.7917	2.57197	2.17954	2.24131	2.10948	1.28071	1.30714	1.52046	0.740061
Ghir_A01G018820	12.7813	8.32568	7.06355	13.2012	16.185	15.3687	12.7327	12.9464	8.88825	1.28668	2.52558
Ghir_A01G018830	2.7236	3.24001	6.27054	2.59541	2.74356	4.27491	6.33537	7.4969	15.7066	21.6465	12.9095
Ghir_A01G018840	11.5368	12.8085	9.22842	10.0332	8.04085	8.35251	8.58409	9.32475	8.21285	6.20583	8.58256
Ghir_A01G018850	0.293512	0.11043	0.0560525	0.084368	0.031688	0.0262731	0.108206	0.238684	0.300969	0.205262	0.158208
Ghir_A01G018860	82.266	68.8038	65.5337	132.906	130.235	152.948	131.741	122.76	117.138	110.444	86.8078
Ghir_A01G018870	2.94796	0.770545	2.22247	2.62658	5.25894	4.18878	4.65468	2.26776	11.7634	13.3385	4.34856
Ghir_A01G018880	0	0	0	0	0	0.0168165	0.00856523	0.042796	0.025235	0.0451409	0
Ghir_A01G018890	0	0	0	0.0149413	0.0165178	0.4359	4.77994	0	0	0	0
Ghir_A01G018900	0	0.0143024	0.00703179	0	0.00699882	0.00755604	0.00684383	0	0	0	0
Ghir_A01G018910	0.0657576	0.0134472	0.0266444	0.0522226	0.100425	0.0266158	0.0199722	0.138015	0.107203	0.18326	0
Ghir_A01G018920	9.14024	6.53353	5.397	7.8755	4.38453	5.60496	5.52981	4.5473	3.78931	1.03395	0.073517
Ghir_A01G018930	3.9669	4.33469	5.83589	4.46796	3.43392	3.97349	3.23663	3.36713	3.87547	3.50014	2.17038
Ghir_A01G018940	22.7105	20.9935	17.2117	18.6202	25.6515	26.4819	30.0226	35.6777	40.1073	68.7421	56.9561
Ghir_A01G018950	1.47131	1.48166	1.69384	3.30332	1.42069	2.5661	2.28696	2.21096	3.31192	1.1709	1.33829
Ghir_A01G018960	0.947092	1.0022	1.89681	2.14361	1.24231	1.49035	0.782036	0.911232	6.08958	1.82404	1.18159
Ghir_A01G018970	0.0210985	0	0	0.0201712	0	0	0	0	0.0609681	0.0914844	0.0241338
Ghir_A01G018980	0	0.0424916	0	0	0.0198308	0	0	0.108552	0.560001	0.407991	0
Ghir_A01G018990	0.333685	0.158535	0.271282	0.956011	1.99841	3.82706	2.44181	3.18508	4.1769	0.683389	2.56558
Ghir_A01G019000	6.95133	11.8394	8.97659	10.4811	8.62504	12.6634	11.1804	9.23235	7.08608	5.52621	5.13267
Ghir_A01G019010	0.887171	1.07663	1.35242	3.74042	3.48935	4.21732	5.38623	5.27825	4.56947	3.40602	3.8993
Ghir_A01G019020	6.3427	6.96423	6.47631	6.67033	4.72077	5.55344	6.01935	5.67993	4.66942	3.45285	3.69025
Ghir_A01G019030	0	0.0100277	0	0.00996488	0.0187196	0.0102321	0.0298595	0.0108132	0.00957736	0	0.0218954
Ghir_A01G019040	0	0	0.0218009	0.0107774	0.0230349	0.0447954	0.0553993	0.0338936	0.10174	0.0598008	0.0641232
Ghir_A01G019050	2.40693	2.18975	2.23356	2.84496	2.43859	2.47647	2.32211	1.40877	1.17432	1.22643	0.715176
Ghir_A01G019060	3.43911	2.73964	3.2506	7.41868	31.4242	36.8868	32.7889	17.6965	29.8239	39.1852	34.7123
Ghir_A01G019070	12.1202	10.122	10.6787	11.3872	22.4907	27.2756	30.3068	26.9329	29.1531	33.7191	39.1887
Ghir_A01G019080	3.58304	3.3508	2.58546	3.34751	4.04137	3.84586	4.70217	3.13401	2.86762	2.94998	2.08898
Ghir_A01G019090	0.0795266	0.0975086	0.192947	0.157741	0.0982288	0.141655	0.079758	0.172883	0.314076	0.196697	0.0562408
Ghir_A01G019100	0.0375557	0	0	0	0	0	0	0.0186106	1.06545	3.10975	3.26115
Ghir_A01G019110	10.6885	8.08842	7.30927	10.1308	12.612	10.677	12.8679	12.8409	13.0768	11.2537	6.35478
Ghir_A01G019120	12.5068	8.7291	15.1317	26.1279	21.0663	31.5364	54.2135	32.9689	6.17823	3.09527	5.05072
Ghir_A01G019130	21.8138	17.0576	17.8245	39.3402	67.1702	49.8008	32.1697	20.1064	27.7109	21.4807	12.7179
Ghir_A01G019140	4.71905	4.74051	3.58474	4.56834	4.22344	2.36565	4.1788	2.9504	4.04572	1.85657	0.895478
Ghir_A01G019150	0.0125386	0	0.0125283	0.0962187	0.315099	0.44756	0.645235	0.951403	0.434198	0.162348	0
Ghir_A01G019160	0	0	0	0	0.00986285	0	0.113303	0.148551	0.269826	0.0332027	0.0221751
Ghir_A01G019170	3.18522	3.75449	2.82056	4.91237	3.45829	4.45601	3.49753	3.64585	3.64537	2.00141	1.99865
Ghir_A01G019180	33.4923	30.39	26.3336	55.4189	57.6363	64.8545	67.6134	61.8821	50.9546	48.4803	43.5872
Ghir_A01G019190	8.26632	9.21972	7.85481	8.14523	5.68219	6.27699	5.34204	6.07471	4.98205	4.72671	4.6543
Ghir_A01G019200	13.074	11.848	12.4376	12.7543	10.506	10.8174	12.0077	11.1887	6.91317	4.76774	5.74339
Ghir_A01G019210	19.5878	20.2051	18.7732	24.1201	32.0006	42.3809	49.283	35.8321	27.8907	32.0732	30.0321
Ghir_A01G019220	0.056067	0	0.0186426	0.0195093	0.0185552	0.0378452	0.0181443	0	0.0191671	0	0
Ghir_A01G019230	0	0	0	0	0	0	0	0	0	0	0
Ghir_A01G019240	11.4337	15.0973	14.3127	12.0228	9.86081	13.112	12.2277	11.97	10.5673	10.6198	11.5102
Ghir_A01G019250	0	0	0	0	0	0	0	0.0134534	0.0141731	0	0
Ghir_A01G019260	11.6331	11.4264	11.4724	9.67246	6.98598	9.8055	8.15155	7.75601	4.89055	4.72429	3.76618
Ghir_A01G019270	2.74175	0.690367	0.3237	0.500123	0.94627	0.484536	0.278919	1.45437	2.12252	0.798366	1.13603
Ghir_A01G019280	4.69664	3.45417	3.70709	3.63412	4.51532	3.6695	3.95327	3.47347	5.7195	5.08521	6.0943
Ghir_A01G019290	2.94593	1.65366	2.58288	4.41043	2.69752	2.99592	3.59545	3.32637	3.87988	1.84816	2.0534
Ghir_A01G019300	0	0	0.0219452	0	0	0	0	0.119972	0	0	0.121451
Ghir_A01G019310	0.0883574	0.073516	0.0516104	0.0421052	0.0542009	0.0898882	0.0474795	0.0764046	0.180092	0.332189	0.411361
Ghir_A01G019320	0.295942	0.298857	0.110383	0.137528	0.588571	0.372918	0.309767	0.194538	0.540994	0.451089	0.184959
Ghir_A01G019330	26.3095	22.1449	15.2183	23.9872	19.7694	21.614	26.3018	73.8372	97.489	114.517	72.451
Ghir_A01G019340	9.36159	9.43764	10.3628	11.4524	12.3667	15.4322	15.0923	17.6947	16.7742	18.4297	16.288
Ghir_A01G019350	3.23576	2.641	2.93136	2.42126	2.86879	3.67235	3.38309	3.44271	2.10565	2.27535	2.43247
Ghir_A01G019360	6.77189	7.94592	7.63491	7.79147	5.25509	6.87437	5.21936	3.94036	3.79062	2.71576	2.47734
Ghir_A01G019370	10.9289	9.40931	14.3746	10.2943	5.71151	3.73855	4.33805	3.25914	2.10435	1.67408	4.75494
Ghir_A01G019380	5.52113	5.61104	5.04792	8.28859	14.0571	15.8661	16.6989	15.5073	20.2752	21.7828	21.5023
Ghir_A01G019390	0	0	0	0	0	0	0	0	0	0	0
Ghir_A01G019400	0.756656	0.677273	0.399652	0.973003	1.08444	1.40579	2.77411	5.37984	16.554	1.16026	2.74016
Ghir_A01G019410	0.0669455	0.0391171	0.0389177	0.0576452	0.0991572	0.0404342	0.0538444	0.0348488	0.0243754	0.0478451	0.89422
Ghir_A01G019420	0.0072237	0	0.0138588	0.0209858	0.00688558	0	0	0	0	0	0
Ghir_A01G019430	0.0145534	0	0	0.00712181	0	0	0.0149208	0	0.00733466	0	0
Ghir_A01G019440	0	0	0	0.0082268	0.0327152	0.00894108	0	0	0	0	0
Ghir_A01G019450	0.0176308	0.0724454	0.0186616	0.0187955	0.0763535	0	0.0188096	0.0363134	0.0939141	0	0.283169
Ghir_A01G019460	2.561	2.1309	6.69605	3.92999	2.03563	0.534121	0.378725	0.542247	1.72818	0.92113	14.4663
Ghir_A01G019470	11.1189	8.4779	4.68831	6.15968	16.9144	8.9538	15.9403	35.1328	50.7961	59.587	42.5759
Ghir_A01G019480	26.9332	26.0033	24.9482	18.9059	24.892	20.2129	22.8597	26.5548	24.4182	24.0094	21.7245
Ghir_A01G019490	22.3313	24.4291	18.0116	22.7999	19.9005	20.5002	20.9677	19.0514	17.6544	19.5827	16.4048
Ghir_A01G019500	11.3856	9.43375	6.85056	17.6203	18.2053	18.1164	15.1915	2.48974	1.01696	0.427464	0.177471
Ghir_A01G019510	14.5612	15.2142	11.1232	12.9541	10.8721	11.3626	10.15	8.56709	5.51022	4.6629	4.86245
Ghir_A01G019520	3.23656	3.28169	3.99175	3.51451	2.33424	3.20303	2.87639	2.16472	2.75658	3.30231	2.18421
Ghir_A01G019530	18.676	16.5916	27.2282	15.814	7.61644	13.0102	12.1634	2.92103	2.61588	1.07156	0.183062
Ghir_A01G019540	0	0.0258238	0	0	0	0	0	0	0	0	0
Ghir_A01G019550	0	0.00752074	0.0294263	0.0217326	0	0	0	0.00810989	0.0146851	0	0.0146389
Ghir_A01G019560	23.0101	16.4532	18.4101	19.8302	48.8587	10.0779	15.2153	52.1282	75.6728	61.8061	134.276
Ghir_A01G019570	51.6677	31.0534	65.3821	45.0988	24.9982	0.99748	0.725242	1.94739	8.08818	5.36077	84.3726
Ghir_A01G019580	1.29127	1.94804	1.03942	1.45526	1.36258	1.16326	1.7883	4.59536	2.25868	0.722153	0.254075
Ghir_A01G019590	0	0	0	0.0271242	0	0	0	0.0137998	0	0	0
Ghir_A01G019600	0.387477	0.154202	0.301048	0.337145	0.350568	0.204437	0.154126	0.275019	0.176344	0.196752	0.256332
Ghir_A01G019610	0	0	0	0	0	0	0	0	0	0	0
Ghir_A01G019620	2.22452	1.39186	0.489955	2.01901	7.82166	4.79881	2.31357	0.49653	0.303793	0.999791	0.806182
Ghir_A01G019630	0.785084	0.443052	0.950816	0.875872	0.612671	0.98536	0.340198	0.0603796	0.46765	0.297995	0
Ghir_A01G019640	22.1441	23.0871	24.4532	28.3518	47.2749	53.7881	61.3271	70.6163	71.8988	83.1232	69.8514
Ghir_A01G019650	2.83236	1.0774	0.215261	0.180267	0.787156	1.23781	4.26388	25.6339	9.74017	16.0514	7.51067
Ghir_A01G019660	0	0	0	0	0	0	0	0	0	0	0
Ghir_A01G019670	0.0108945	0.0224956	0.0534042	0.0529037	0.0362167	0.0216824	0	0	0.0109813	0.299884	0.0118023
Ghir_A01G019680	0	0	0	0.0618333	0.0369891	0.039934	0	0	0	0	0.0507846
Ghir_A01G019690	0	0.0101201	0.0199023	0.019773	0.021152	0	0	0	0	0.0228729	0.0101989
Ghir_A01G019700	0.0997081	0.0748411	0.0877866	0.322169	0.185918	0.0248917	0.0128414	0.0257308	0	0.041425	0.0146455
Ghir_A01G019710	2.19642	4.34539	8.17175	2.7778	12.8204	3.39936	5.04722	0.164555	5.54177	14.879	0.521469
Ghir_A01G019720	0.106524	0.0234494	0.0233307	0.0577022	0.0574316	0.108867	0.0696189	0	0.0236487	0	0
Ghir_A01G019730	2.03509	2.59573	1.34872	2.00089	1.50826	1.35925	1.39206	1.59841	0.936385	0.574872	1.08558
Ghir_A01G019740	0.630895	0.563312	0.7526	0.507866	0.540138	1.47041	2.22959	1.25296	0.332417	0.258268	0.130113
Ghir_A01G019750	0.588522	0.0473059	0.0190619	0.526488	1.04187	0.0653507	0.0575285	0.0296657	0.0662117	0.00974649	0.0101361
Ghir_A01G019760	0	0	0	0	0	0	0	0	0	0	0
Ghir_A01G019770	8.27271	7.81235	9.02903	8.13929	6.2388	7.37966	7.43122	6.88343	6.78742	4.38645	3.03823
Ghir_A01G019780	9.17315	10.2177	11.7618	9.39198	6.14366	5.78861	5.57345	4.66374	4.26088	4.87989	4.91661
Ghir_A01G019790	0.742379	0.719036	1.07628	0.810968	0.0107784	0	0.0226167	0	0.0220257	0.0116942	0.419192
Ghir_A01G019800	0	0	0	0.00388305	0	0.00394672	0.0396297	0.221983	0.00395013	0	0
Ghir_A01G019810	0.598331	0.504196	0.45137	0.386011	0.234101	0.451312	0.249899	0.335994	0.236231	0.183625	0.190194
Ghir_A01G019820	0.773299	1.22403	0.70082	0.629738	0.66213	0.567072	0.483166	0.386937	0.358566	0.279582	0.211598
Ghir_A01G019830	5.68021	2.72698	5.76167	6.97305	3.25104	4.49084	4.83535	2.66745	3.42435	0.646328	0.16698
Ghir_A01G019840	1.46517	1.32921	1.76188	2.74538	1.10283	1.44178	1.53365	1.39683	0.816722	0.314127	0.398443
Ghir_A01G019850	1.78044	0.895709	0.892163	4.0287	4.76379	7.38424	6.79289	5.78235	32.3968	16.061	11.3124
Ghir_A01G019860	1.33392	0.934576	1.07334	1.01428	0.81832	0.990685	0.782147	1.0789	0.940637	0.68272	0.449825
Ghir_A01G019870	14.3409	15.3134	14.8722	12.0014	10.2036	11.4966	13.8006	10.8646	7.98747	6.77215	5.45522
Ghir_A01G019880	0.0659325	0.0189231	0.0366855	0.0180763	0.0452662	0.870576	1.36552	0.318454	0.130895	0.166864	0.156421
Ghir_A01G019890	3.33066	2.90613	3.26384	3.80005	2.23658	2.84911	2.09817	1.68869	1.30621	0.99929	1.06759
Ghir_A01G019900	15.9728	12.5392	11.0753	13.6875	20.9259	12.4772	6.4293	17.0688	9.55011	6.78799	10.3209
Ghir_A01G019910	8.46627	11.2546	9.74609	9.86294	5.45613	6.19286	6.07117	5.0455	2.6824	1.36738	2.78102
Ghir_A01G019920	4.54819	5.34957	3.97666	1.08551	0.725399	0.0402004	0.0205348	0.0222662	0.101367	0.0208338	0.0819546
Ghir_A01G019930	6.49507	4.72136	6.48611	3.62218	3.73939	3.22346	3.1036	2.98586	3.89969	2.29507	3.53158
Ghir_A01G019940	5.07976	4.48943	5.9458	10.1439	21.454	26.6395	24.3617	17.8881	20.9955	19.7704	17.6789
Ghir_A01G019950	7.76987	6.97858	8.15762	8.52636	6.32668	8.16143	8.40403	6.99702	6.15401	4.75886	5.13137
Ghir_A01G019960	0.0334241	0.017254	0.049153	0.0979814	0.0833435	0.285973	1.19299	1.52064	0.859528	0.56042	0.311319
Ghir_A01G019970	0.138056	0.220517	0.181164	0.104957	0.114582	0.0783585	0.142486	0.114514	0.195028	0.160905	0.188165
Ghir_A01G019980	5.37179	5.6075	5.7563	7.69818	4.5391	5.10826	4.69025	2.33614	1.62541	0.872838	1.06064
Ghir_A01G019990	0.668919	1.11402	0.767094	0.735478	0.530096	0.542733	0.446566	0.26286	0.330853	0.240108	0.352669
[truncated: 66,901 more rows]
