# Supplementary material for: Genome-Wide Identification and Characterization of GhCOMT Gene Family during Fiber Development and Verticillium Wilt Resistance in Cotton
Source: Plants (Basel). 2021 Dec 14;10(12):2756. doi: 10.3390/plants10122756 (PMC8706182; doi:10.3390/plants10122756)
Supplement: Supplementary file 1 [file plants-10-02756-s001.zip › Table S2.xlsx]

## Sheet: Sheet1
	Table 1 primer sequences of GhCOMT genes
	GhHis3F	CGGTGGTGTGAAGAAGCCTCAT
	GhHis3R	AATTTCACGAACAAGCCTCTGGAA
	GhCOMT2F	AGATCGAATGCTACGCCTGT
	GhCOMT2R	GCAACAAAAGGAGAGGTGCA
	GhCOMT5F	TTGGCGCCCATGGTATTGAT
	GhCOMT5R	ACTGGTGACGACCTTAGACG
	GhCOMT13F	AGCTTTACCGGACAACGGAA
	GhCOMT13R	TTCCCACCAGGATTGTGAGC
	GhCOMT16F	TCTTCAGTGCTGCCCATGTC
	GhCOMT16R	ATGGCTGGCTAACACGACAA
	GhCOMT17F	TGGTGGATGAGGAAAAGGGT
	GhCOMT17R	TTGCATCCTTCAGTTGCGAC
	GhCOMT26F	ATTGCAAAAGCAGGTCCAGG
	GhCOMT26R	CAAAAGCCTGGCAATACGGT
	GhCOMT28F	ACGGGAAAGTGATTGTTGCC
	GhCOMT28R	TTGAAATCCCGCACCCTTTG
	GhCOMT30F	ACCGGTGCTACTTGATCGAA
	GhCOMT30R	GCAACAAAAGGAGAGGTGCA
	GhCOMT32F	TTGTGAAAGCAGAGGGGAGT
	GhCOMT32R	CGATGATGGAAGGCAATGCA
	GhCOMT39F	ACTTGAAAGATGCCGTGCTG
	GhCOMT39R	GCCAACATCGACCAGTGTTT
	GhCOMT41F	ATTGGAGCGACGATCATTGC
	GhCOMT41R	CGCCATCATCAGCACATCAA
	GhCOMT55F	CATGATTGGAGCGACGAACA
	GhCOMT55R	TCCTTTGCGGTCCTCTCTTT
	GhCOMT56F	CGGTCTTGGATTGCAAGCTT
	GhCOMT56R	AACCCACCTTCCAATGTTGC
	GhCOMT57F	AATTTCTGACGGCCCATTCG
	GhCOMT57R	AACCCACCTTCCAATGTTGC
