# Supplementary material for: Genome-Wide Identification and Characterization of GhCOMT Gene Family during Fiber Development and Verticillium Wilt Resistance in Cotton
Source: Plants (Basel). 2021 Dec 14;10(12):2756. doi: 10.3390/plants10122756 (PMC8706182; doi:10.3390/plants10122756)
Supplement: Supplementary file 1 [file plants-10-02756-s001.zip › Table S3.xlsx]

## Sheet: Sheet1
species	Gene name	Gene ID	Chromosome location	CDS Length (bp)	Molecular Weight (kDa)	Isoelectric Point	Protein Length (aa)	Subcellular localization
Gossypium hirsutum	GhCOMT1	Ghir_A01G018250	A01：111105287-111108798	861	31.454	5.59	286	Cytoplasmic
	GhCOMT2	Ghir_A01G018260	A01：111168603-111171310	1143	41.848	5.442	380	Cytoplasmic
	GhCOMT3	Ghir_A03G017540	A03：105371528-105375427	1068	39.241	6.184	355	Cytoplasmic
	GhCOMT4	Ghir_A03G017560	A03：105468436-105472740	1068	39.66	6.187	355	Cytoplasmic
	GhCOMT5	Ghir_A03G017570	A03：105515912-105517972	1098	40.484	5.981	365	Cytoplasmic
	GhCOMT6	Ghir_A04G013730	A04：82533217-82534652	1059	39.283	5.283	352	Cytoplasmic
	GhCOMT7	Ghir_A04G013740	A04：82537563-82538690	1059	38.892	5.047	352	Cytoplasmic
	GhCOMT8	Ghir_A04G013750	A04：82553161-82571440	1053	39.145	4.745	350	Cytoplasmic
	GhCOMT9	Ghir_A04G013760	A04：82581962-82583516	1086	40.226	5.102	361	Cytoplasmic
	GhCOMT10	Ghir_A05G007260	A05：6622956-6640654	1113	41.538	5.719	370	Cytoplasmic
	GhCOMT11	Ghir_A06G014490	A06：102272387-102273671	720	26.808	6.711	239	Cytoplasmic
	GhCOMT12	Ghir_A07G017210	A07：49828891-49830058	1086	40.707	6.351	361	Cytoplasmic
	GhCOMT13	Ghir_A08G011880	A08：83630520-83633871	1098	40.21	5.128	365	Periplasmic
	GhCOMT14	Ghir_A08G022760	A08：118819207-118820962	810	29.399	5.087	269	Cytoplasmic
	GhCOMT15	Ghir_A08G022780	A08：118841795-118844104	1050	38.821	6.349	349	Cytoplasmic
	GhCOMT16	Ghir_A09G012040	A09：65527590-65536212	1032	37.457	5.817	343	Cytoplasmic and Periplasmic
	GhCOMT17	Ghir_A09G012050	A09：65539717-65544413	1071	39.182	6.345	356	Cytoplasmic and Periplasmic
	GhCOMT18	Ghir_A10G019540	A10：104418871-104420682	1101	40.626	6.353	366	Cytoplasmic
	GhCOMT19	Ghir_A10G019560	A10：104490296-104491662	1083	39.865	5.42	360	Cytoplasmic
	GhCOMT20	Ghir_A10G020290	A10：106328506-106329930	1101	40.733	5.095	366	Cytoplasmic
	GhCOMT21	Ghir_A10G020300	A10：106334074-106335189	855	31.867	7.502	284	Cytoplasmic
	GhCOMT22	Ghir_A11G032020	A11：117580512-117584444	1065	39.186	6.402	354	Cytoplasmic
	GhCOMT23	Ghir_A12G003570	A12：5958623-5960150	1059	39.667	5.458	352	Cytoplasmic
	GhCOMT24	Ghir_A12G003580	A12：5989383-5990512	984	36.027	5.281	327	Cytoplasmic
	GhCOMT25	Ghir_A12G012620	A12：81564657-81566825	1041	37.965	5.737	346	Cytoplasmic and Inner Membrane
	GhCOMT26	Ghir_A12G012640	A12：81704206-81706404	888	32.66	6.299	295	Cytoplasmic and Inner Membrane
	GhCOMT27	Ghir_A12G025520	A12：104359390-104366686	1107	40.765	7.553	368	Periplasmic
	GhCOMT28	Ghir_A12G025920	A12：104666798-104668821	1098	39.685	5.403	365	Periplasmic
	GhCOMT29	Ghir_A13G017300	A13：98944831-98964912	1098	40.511	6.511	365	Cytoplasmic
	GhCOMT30	Ghir_D01G019850	D01：58046835-58050621	1077	39.277	5.613	358	Cytoplasmic
	GhCOMT31	Ghir_D02G018840	D02：63427386-63430409	1068	39.348	6.041	355	Cytoplasmic
	GhCOMT32	Ghir_D02G018860	D02：63539727-63541685	1098	40.416	6.344	365	Cytoplasmic
	GhCOMT33	Ghir_D04G018150	D04：53657122-53658245	1059	39.209	5.054	352	Cytoplasmic
	GhCOMT34	Ghir_D04G018160	D04：53659737-53680408	1059	38.948	4.871	352	Cytoplasmic
	GhCOMT35	Ghir_D04G018170	D04：53663441-53669858	1053	38.677	4.942	350	Cytoplasmic
	GhCOMT36	Ghir_D06G014670	D06：47749280-47755545	918	34.185	6.846	305	Cytoplasmic
	GhCOMT37	Ghir_D07G017700	D07：32816429-32817519	999	37.46	6.624	332	Cytoplasmic
	GhCOMT38	Ghir_D07G017710	D07：32935721-32937127	1086	40.755	6.191	361	Cytoplasmic
	GhCOMT39	Ghir_D08G011470	D08：38101345-38104494	1098	40.126	5.26	365	Periplasmic
	GhCOMT40	Ghir_D08G023710	D08：65260262-65262671	1128	41.572	6.183	375	Cytoplasmic
	GhCOMT41	Ghir_D09G011580	D09：38736610-38740640	1065	39.004	6.433	354	Cytoplasmic
	GhCOMT42	Ghir_D10G017860	D10：48506994-48514113	1053	39.073	5.085	350	Cytoplasmic
	GhCOMT43	Ghir_D10G021240	D10：57822142-57824259	1101	40.598	5.851	366	Cytoplasmic
	GhCOMT44	Ghir_D10G021250	D10：57837897-57839894	1101	40.814	6.353	366	Cytoplasmic
	GhCOMT45	Ghir_D10G021260	D10：57923771-57925757	1083	39.901	5.623	360	Cytoplasmic
	GhCOMT46	Ghir_D10G021960	D10：59231873-59233058	945	34.782	5.058	314	Cytoplasmic
	GhCOMT47	Ghir_D10G021970	D10：59302128-59303334	990	36.868	5.062	329	Cytoplasmic
	GhCOMT48	Ghir_D10G021980	D10：59331580-59333340	1098	40.564	5.095	365	Cytoplasmic
	GhCOMT49	Ghir_D10G022000	D10：59376282-59377864	1098	41.099	6.37	365	Cytoplasmic
	GhCOMT50	Ghir_D12G003740	D12：5036125-5037626	1158	43.295	5.982	385	Cytoplasmic
	GhCOMT51	Ghir_D12G003750	D12：5091488-5092941	1059	39.309	5.44	352	Cytoplasmic
	GhCOMT52	Ghir_D12G012890	D12：42355800-42362900	1035	37.715	5.312	344	Cytoplasmic and Inner Membrane
	GhCOMT53	Ghir_D12G025530	D12：59436728-59438407	1011	37.486	6.402	336	Periplasmic
	GhCOMT54	Ghir_D12G025540	D12：59438863-59444138	1071	39.634	6.511	356	Periplasmic
	GhCOMT55	Ghir_D12G025940	D12：59753414-59755170	1098	39.726	5.63	365	Periplasmic
	GhCOMT56	Ghir_D13G017990	D13：54981363-54998592	1098	40.601	6.109	365	Cytoplasmic
	GhCOMT57	Ghir_D13G018010	D13：55030631-55038625	1041	38.449	5.115	346	Cytoplasmic
Gossypium barbadense	GbCOMT1	GB_A01G2154
	GbCOMT2	GB_A01G2155
	GbCOMT3	GB_A03G1887
	GbCOMT4	GB_A03G1890
	GbCOMT5	GB_A03G1891
	GbCOMT6	GB_A03G1892
	GbCOMT7	GB_A04G1562
	GbCOMT8	GB_A04G1563
	GbCOMT9	GB_A04G1565
	GbCOMT10	GB_A04G1566
	GbCOMT11	GB_A05G0718
	GbCOMT12	GB_A06G1591
	GbCOMT13	GB_A07G1802
	GbCOMT14	GB_A07G1804
	GbCOMT15	GB_A08G2580
	GbCOMT16	GB_A08G2582
	GbCOMT17	GB_A09G1399
	GbCOMT18	GB_A09G1400
	GbCOMT19	GB_A10G1072
	GbCOMT20	GB_A10G2237
	GbCOMT21	GB_A10G2239
	GbCOMT22	GB_A10G2331
	GbCOMT23	GB_A10G2332
	GbCOMT24	GB_A11G3429
	GbCOMT25	GB_A12G0347
	GbCOMT26	GB_A12G0348
	GbCOMT27	GB_A12G1406
	GbCOMT28	GB_A12G1407
	GbCOMT29	GB_A12G2711
	GbCOMT30	GB_A12G2712
	GbCOMT31	GB_A12G2713
	GbCOMT32	GB_A12G2754
	GbCOMT33	GB_A13G2026
	GbCOMT34	GB_D01G2254
	GbCOMT35	GB_D02G2037
	GbCOMT36	GB_D02G2039
	GbCOMT37	GB_D02G2040
	GbCOMT38	GB_D02G2041
	GbCOMT39	GB_D04G1944
	GbCOMT40	GB_D04G1945
	GbCOMT41	GB_D06G1574
	GbCOMT42	GB_D07G1858
	GbCOMT43	GB_D07G1862
	GbCOMT44	GB_D08G1279
	GbCOMT45	GB_D08G2576
	GbCOMT46	GB_D08G2577
	GbCOMT47	GB_D08G2579
	GbCOMT48	GB_D09G1242
	GbCOMT49	GB_D10G2219
	GbCOMT50	GB_D10G2220
	GbCOMT51	GB_D10G2300
	GbCOMT52	GB_D10G2302
	GbCOMT53	GB_D10G2303
	GbCOMT54	GB_D10G2305
	GbCOMT55	GB_D12G0371
	GbCOMT56	GB_D12G1404
	GbCOMT57	GB_D12G2715
	GbCOMT58	GB_D12G2716
	GbCOMT59	GB_D12G2759
	GbCOMT60	GB_D13G1958
Gossypium arboreum	GaCOMT1	Ga02G1371
	GaCOMT2	Ga02G1372
	GaCOMT3	Ga03G2106
	GaCOMT4	Ga03G2107
	GaCOMT5	Ga03G2169
	GaCOMT6	Ga03G2171
	GaCOMT7	Ga04G0238
	GaCOMT8	Ga04G0240
	GaCOMT9	Ga04G0242
	GaCOMT10	Ga05G0749
	GaCOMT11	Ga07G1886
	GaCOMT12	Ga07G1889
	GaCOMT13	Ga08G1237
	GaCOMT14	Ga08G2551
	GaCOMT15	Ga08G2552
	GaCOMT16	Ga09G1289
	GaCOMT17	Ga09G1290
	GaCOMT18	Ga10G0640
	GaCOMT19	Ga10G0641
	GaCOMT20	Ga10G0644
	GaCOMT21	Ga10G0645
	GaCOMT22	Ga10G0646
	GaCOMT23	Ga10G0647
	GaCOMT24	Ga10G0732
	GaCOMT25	Ga10G0734
	GaCOMT26	Ga10G0738
	GaCOMT27	Ga10G0739
	GaCOMT28	Ga10G1170
	GaCOMT29	Ga11G0502
	GaCOMT30	Ga12G0336
	GaCOMT31	Ga12G0374
	GaCOMT32	Ga12G0375
	GaCOMT33	Ga12G0376
	GaCOMT34	Ga12G1739
	GaCOMT35	Ga12G2714
	GaCOMT36	Ga12G2715
	GaCOMT37	Ga13G2096
	GaCOMT38	Ga13G2155
Gossypium raimondii	GrCOMT1	Gorai.002G222400
	GrCOMT2	Gorai.003G024000
	GrCOMT3	Gorai.003G024100
	GrCOMT4	Gorai.003G024200
	GrCOMT5	Gorai.004G125600
	GrCOMT6	Gorai.004G251200
	GrCOMT7	Gorai.004G251400
	GrCOMT8	Gorai.005G203100
	GrCOMT9	Gorai.005G203500
	GrCOMT10	Gorai.005G203600
	GrCOMT11	Gorai.005G203700
	GrCOMT12	Gorai.005G203800
	GrCOMT13	Gorai.005G203900
	GrCOMT14	Gorai.006G126800
	GrCOMT15	Gorai.008G038100
	GrCOMT16	Gorai.008G038200
	GrCOMT17	Gorai.008G131700
	GrCOMT18	Gorai.008G260600
	GrCOMT19	Gorai.008G260800
	GrCOMT20	Gorai.008G264900
	GrCOMT21	Gorai.010G157300
	GrCOMT22	Gorai.011G186600
	GrCOMT23	Gorai.011G222800
	GrCOMT24	Gorai.011G222900
	GrCOMT25	Gorai.011G223000
	GrCOMT26	Gorai.011G230800
	GrCOMT27	Gorai.011G230900
	GrCOMT28	Gorai.011G231000
	GrCOMT29	Gorai.011G231300
	GrCOMT30	Gorai.011G231400
	GrCOMT31	Gorai.011G231500
	GrCOMT32	Gorai.011G231700
	GrCOMT33	Gorai.011G231800
	GrCOMT34	Gorai.012G157100
	GrCOMT35	Gorai.012G157300
Arabidopsis thaliana	AtCOMT1	AT1G21100
	AtCOMT2	AT1G21110
	AtCOMT3	AT1G21120
	AtCOMT4	AT1G21130
	AtCOMT5	AT1G33030
	AtCOMT6	AT1G51990
	AtCOMT7	AT1G63140
	AtCOMT8	AT1G76790
	AtCOMT9	AT1G77520
	AtCOMT10	AT1G77530
	AtCOMT11	AT5G37170
	AtCOMT12	AT5G53810
	AtCOMT13	AT5G54160
