# Supplementary material for: Genome-Wide Identification and Characterization of GhCOMT Gene Family during Fiber Development and Verticillium Wilt Resistance in Cotton
Source: Plants (Basel). 2021 Dec 14;10(12):2756. doi: 10.3390/plants10122756 (PMC8706182; doi:10.3390/plants10122756)
Supplement: Supplementary file 1 [file plants-10-02756-s001.zip › Table S4.xlsx]

## Sheet: Ga vs Gh
KaKs ratio of COMT gene pairs in G. arboreum and G. hirsutum
Ga	Gh	Ka	Ks	Ka_Ks			No missing genes	Missing genes
GaCOMT27	GhCOMT43	0.0466654	0.0367112	1.27115			GaCOMT2	GaCOMT1
GaCOMT28	GhCOMT42	0.0591503	0.0614759	0.96217			GaCOMT4	GaCOMT3
GaCOMT2	GhCOMT1	0.0258937	0.0328299	0.788722			GaCOMT6	GaCOMT5
GaCOMT34	GhCOMT25	0.012696	0.017022	0.74586			GaCOMT8	GaCOMT7
GaCOMT27	GhCOMT18	0.0680151	0.0920781	0.738667			GaCOMT10	GaCOMT9
GaCOMT11	GhCOMT12	0.0481139	0.0708019	0.679557			GaCOMT11	GaCOMT12
GaCOMT10	GhCOMT10	0.126644	0.194728	0.650365			GaCOMT13	GaCOMT15
GaCOMT8	GhCOMT34	0.0542663	0.0862683	0.62904			GaCOMT14	GaCOMT17
GaCOMT8	GhCOMT5	0.0705942	0.117268	0.601992			GaCOMT16	GaCOMT20
GaCOMT16	GhCOMT16	0.00508423	0.00861151	0.590399			GaCOMT18	GaCOMT22
GaCOMT21	GhCOMT21	0.00607752	0.0108796	0.558616			GaCOMT19	GaCOMT23
GaCOMT36	GhCOMT23	0.0375078	0.0682288	0.549736			GaCOMT21	GaCOMT24
GaCOMT14	GhCOMT40	0.125906	0.254442	0.494831			GaCOMT25	GaCOMT26
GaCOMT32	GhCOMT27	0.110071	0.24686	0.445883			GaCOMT27	GaCOMT31
GaCOMT37	GhCOMT29	0.00358138	0.00806459	0.444087			GaCOMT28	GaCOMT33
GaCOMT32	GhCOMT54	0.0738345	0.171634	0.430186			GaCOMT29	GaCOMT35
GaCOMT19	GhCOMT20	0.0361371	0.084159	0.42939			GaCOMT30
GaCOMT14	GhCOMT15	0.101358	0.244446	0.414643			GaCOMT32
GaCOMT37	GhCOMT56	0.0131819	0.033086	0.398413			GaCOMT34
GaCOMT6	GhCOMT31	0.0648091	0.169267	0.38288			GaCOMT36
GaCOMT6	GhCOMT4	0.076777	0.219112	0.350401			GaCOMT37
GaCOMT11	GhCOMT38	0.0233156	0.0714003	0.326548
GaCOMT25	GhCOMT45	0.0120352	0.0390685	0.308053
GaCOMT13	GhCOMT13	0.0011893	0.00405133	0.293557
GaCOMT34	GhCOMT52	0.0140564	0.0481039	0.29221
GaCOMT13	GhCOMT39	0.00596662	0.0204651	0.291551
GaCOMT29	GhCOMT22	0.00736353	0.0257352	0.286127
GaCOMT16	GhCOMT41	0.012313	0.0433961	0.283736
GaCOMT25	GhCOMT19	0.00239569	0.00845675	0.283287
GaCOMT19	GhCOMT48	0.0130464	0.0476007	0.27408
GaCOMT30	GhCOMT55	0.00836495	0.0415331	0.201405
GaCOMT4	GhCOMT31	0.0960273	0.476992	0.201319
GaCOMT4	GhCOMT4	0.082936	0.451014	0.183888
GaCOMT36	GhCOMT50	0.0103026	0.0585868	0.175851
GaCOMT18	GhCOMT49	0.00937695	0.0539558	0.173789
GaCOMT2	GhCOMT30	0.006706	0.0574341	0.11676
GaCOMT30	GhCOMT39	0.0453014	0.474749	0.0954219

## Sheet: Gr vs Gh
KaKs ratio of COMT gene pairs in G. raimondii and G. hirsutum
Gr	Gh	Ka	Ks	Ka_Ks			No missing genes	Missing genes
GrCOMT14	GhCOMT41	0.00854536	0.00844485	1.0119			GrCOMT1	GrCOMT2
GrCOMT35	GhCOMT8	0.051423	0.0601611	0.854755			GrCOMT5	GrCOMT3
GrCOMT22	GhCOMT42	0.0326582	0.0417903	0.781478			GrCOMT6	GrCOMT4
GrCOMT12	GhCOMT31	0.118282	0.168588	0.701604			GrCOMT12	GrCOMT7
GrCOMT12	GhCOMT4	0.106241	0.180598	0.588272			GrCOMT14	GrCOMT8
GrCOMT18	GhCOMT53	0.00768581	0.0135546	0.567026			GrCOMT15	GrCOMT9
GrCOMT35	GhCOMT34	0.0111665	0.020777	0.537445			GrCOMT17	GrCOMT10
GrCOMT18	GhCOMT54	0.13065	0.252767	0.516878			GrCOMT18	GrCOMT11
GrCOMT31	GhCOMT20	0.0433682	0.0880776	0.492386			GrCOMT20	GrCOMT13
GrCOMT31	GhCOMT48	0.0177628	0.0383879	0.462719			GrCOMT21	GrCOMT16
GrCOMT14	GhCOMT17	0.0259579	0.0701497	0.370036			GrCOMT22	GrCOMT19
GrCOMT1	GhCOMT1	0.0336162	0.0926305	0.362906			GrCOMT23	GrCOMT25
GrCOMT26	GhCOMT47	0.071963	0.20565	0.349929			GrCOMT24	GrCOMT27
GrCOMT6	GhCOMT15	0.089032	0.259562	0.343009			GrCOMT26	GrCOMT29
GrCOMT15	GhCOMT23	0.0360467	0.106332	0.339003			GrCOMT28	GrCOMT30
GrCOMT23	GhCOMT18	0.033646	0.104063	0.323324			GrCOMT31	GrCOMT32
GrCOMT24	GhCOMT45	0.0131766	0.0432708	0.304515			GrCOMT33	GrCOMT34
GrCOMT17	GhCOMT52	0.00504734	0.0170826	0.295467			GrCOMT35
GrCOMT21	GhCOMT36	0.0509198	0.172865	0.294563
GrCOMT5	GhCOMT13	0.00712736	0.0244753	0.291206
GrCOMT18	GhCOMT27	0.0286859	0.102177	0.280747
GrCOMT28	GhCOMT46	0.0598182	0.224281	0.266711
GrCOMT33	GhCOMT49	0.00115629	0.00437001	0.264597
GrCOMT20	GhCOMT28	0.0119168	0.0454998	0.261909
GrCOMT17	GhCOMT25	0.0126067	0.0566924	0.222369
GrCOMT20	GhCOMT54	0.00355662	0.0162059	0.219464
GrCOMT15	GhCOMT50	0.00488353	0.0304942	0.160146
GrCOMT24	GhCOMT19	0.00837246	0.0564053	0.148434
GrCOMT1	GhCOMT30	0.00120943	0.0081578	0.148255
GrCOMT20	GhCOMT39	0.0463468	0.454184	0.102044
GrCOMT5	GhCOMT28	0.0463185	0.485518	0.0954002
GrCOMT5	GhCOMT55	0.0425732	0.454602	0.0936495
