# Supplementary material for: Genome-Wide Identification and Characterization of GhCOMT Gene Family during Fiber Development and Verticillium Wilt Resistance in Cotton
Source: Plants (Basel). 2021 Dec 14;10(12):2756. doi: 10.3390/plants10122756 (PMC8706182; doi:10.3390/plants10122756)
Supplement: Supplementary file 1 [file plants-10-02756-s001.zip › Table S5.xlsx]

## Sheet: Sheet1
Identification of duplication events in G. arboreum, G. raimondii, and G. hirsutum
Gh	Gh	Duplication events	Ga	Gh	Duplication events	Gr	Gh	Duplication events		Type	Number
GhCOMT1	GhCOMT30	Segmental	GaCOMT27	GhCOMT43	WGD	GrCOMT14	GhCOMT41	WGD	Gh vs Gh	Segmental	25
GhCOMT3	GhCOMT31	Segmental	GaCOMT28	GhCOMT42	WGD	GrCOMT35	GhCOMT8	WGD	Gh vs Gh	Tandem	16
GhCOMT6	GhCOMT23	Segmental	GaCOMT2	GhCOMT1	WGD	GrCOMT22	GhCOMT42	WGD	Ga vs Gh	WGD	37
GhCOMT6	GhCOMT33	Segmental	GaCOMT34	GhCOMT25	WGD	GrCOMT12	GhCOMT31	WGD	Gr vs Gh	WGD	32
GhCOMT6	GhCOMT50	Segmental	GaCOMT27	GhCOMT18	WGD	GrCOMT12	GhCOMT4	WGD
GhCOMT10	GhCOMT16	Segmental	GaCOMT11	GhCOMT12	WGD	GrCOMT18	GhCOMT53	WGD
GhCOMT10	GhCOMT41	Segmental	GaCOMT10	GhCOMT10	WGD	GrCOMT35	GhCOMT34	WGD
GhCOMT11	GhCOMT36	Segmental	GaCOMT8	GhCOMT34	WGD	GrCOMT18	GhCOMT54	WGD
GhCOMT12	GhCOMT37	Segmental	GaCOMT8	GhCOMT5	WGD	GrCOMT31	GhCOMT20	WGD
GhCOMT14	GhCOMT29	Segmental	GaCOMT16	GhCOMT16	WGD	GrCOMT31	GhCOMT48	WGD
GhCOMT13	GhCOMT39	Segmental	GaCOMT21	GhCOMT21	WGD	GrCOMT14	GhCOMT17	WGD
GhCOMT14	GhCOMT56	Segmental	GaCOMT36	GhCOMT23	WGD	GrCOMT1	GhCOMT1	WGD
GhCOMT16	GhCOMT41	Segmental	GaCOMT14	GhCOMT40	WGD	GrCOMT26	GhCOMT47	WGD
GhCOMT18	GhCOMT43	Segmental	GaCOMT32	GhCOMT27	WGD	GrCOMT6	GhCOMT15	WGD
GhCOMT20	GhCOMT46	Segmental	GaCOMT37	GhCOMT29	WGD	GrCOMT15	GhCOMT23	WGD
GhCOMT23	GhCOMT33	Segmental	GaCOMT32	GhCOMT54	WGD	GrCOMT23	GhCOMT18	WGD
GhCOMT27	GhCOMT39	Segmental	GaCOMT19	GhCOMT20	WGD	GrCOMT24	GhCOMT45	WGD
GhCOMT25	GhCOMT52	Segmental	GaCOMT14	GhCOMT15	WGD	GrCOMT17	GhCOMT52	WGD
GhCOMT27	GhCOMT53	Segmental	GaCOMT37	GhCOMT56	WGD	GrCOMT21	GhCOMT36	WGD
GhCOMT26	GhCOMT54	Segmental	GaCOMT6	GhCOMT31	WGD	GrCOMT5	GhCOMT13	WGD
GhCOMT23	GhCOMT50	Segmental	GaCOMT6	GhCOMT4	WGD	GrCOMT18	GhCOMT27	WGD
GhCOMT27	GhCOMT55	Segmental	GaCOMT11	GhCOMT38	WGD	GrCOMT28	GhCOMT46	WGD
GhCOMT29	GhCOMT56	Segmental	GaCOMT25	GhCOMT45	WGD	GrCOMT33	GhCOMT49	WGD
GhCOMT33	GhCOMT50	Segmental	GaCOMT13	GhCOMT13	WGD	GrCOMT20	GhCOMT28	WGD
GhCOMT39	GhCOMT53	Segmental	GaCOMT34	GhCOMT52	WGD	GrCOMT17	GhCOMT25	WGD
GhCOMT4	GhCOMT5	Tandem	GaCOMT13	GhCOMT39	WGD	GrCOMT20	GhCOMT54	WGD
GhCOMT6	GhCOMT7	Tandem	GaCOMT29	GhCOMT22	WGD	GrCOMT15	GhCOMT50	WGD
GhCOMT7	GhCOMT8	Tandem	GaCOMT16	GhCOMT41	WGD	GrCOMT24	GhCOMT19	WGD
GhCOMT8	GhCOMT9	Tandem	GaCOMT25	GhCOMT19	WGD	GrCOMT1	GhCOMT30	WGD
GhCOMT16	GhCOMT17	Tandem	GaCOMT19	GhCOMT48	WGD	GrCOMT20	GhCOMT39	WGD
GhCOMT20	GhCOMT21	Tandem	GaCOMT30	GhCOMT55	WGD	GrCOMT5	GhCOMT28	WGD
GhCOMT23	GhCOMT24	Tandem	GaCOMT4	GhCOMT31	WGD	GrCOMT5	GhCOMT55	WGD
GhCOMT33	GhCOMT34	Tandem	GaCOMT4	GhCOMT4	WGD
GhCOMT34	GhCOMT35	Tandem	GaCOMT36	GhCOMT50	WGD
GhCOMT37	GhCOMT38	Tandem	GaCOMT18	GhCOMT49	WGD
GhCOMT43	GhCOMT44	Tandem	GaCOMT2	GhCOMT30	WGD
GhCOMT44	GhCOMT45	Tandem	GaCOMT30	GhCOMT39	WGD
GhCOMT45	GhCOMT47	Tandem
GhCOMT47	GhCOMT48	Tandem
GhCOMT50	GhCOMT51	Tandem
GhCOMT53	GhCOMT54	Tandem
