# Supplementary material for: Genome-Wide Identification and Characterization of GhCOMT Gene Family during Fiber Development and Verticillium Wilt Resistance in Cotton
Source: Plants (Basel). 2021 Dec 14;10(12):2756. doi: 10.3390/plants10122756 (PMC8706182; doi:10.3390/plants10122756)
Supplement: Supplementary file 1 [file plants-10-02756-s001.zip › Table S6.xlsx]

## Sheet: Sheet1
	Accession	Name	GO Type	Input Gene Number	All Gene Number	Q-value
	GO:0008171	O-methyltransferase activity	molecular_function	49 (98.00%)	82 (0.18%)	1.7e-145
	GO:0008168	methyltransferase activity	molecular_function	49 (98.00%)	426 (0.95%)	6.9e-103
	GO:0046983	protein dimerization activity	molecular_function	47 (94.00%)	902 (2.02%)	1.5e-79
