# Supplementary material for: Genome-Wide Identification and Characterization of GhCOMT Gene Family during Fiber Development and Verticillium Wilt Resistance in Cotton
Source: Plants (Basel). 2021 Dec 14;10(12):2756. doi: 10.3390/plants10122756 (PMC8706182; doi:10.3390/plants10122756)
Supplement: Supplementary file 1 [file plants-10-02756-s001.zip › Table S7.xlsx]

## Sheet: Sheet1
	Accession	Name	Input Gene Number	All Gene Number	Q-value
	M00039	Monolignol biosynthesis, phenylalanine/tyrosine => monolignol	22 (88.00%)	134 (0.93%)	4e-45
	ko00940	Phenylpropanoid biosynthesis	22 (88.00%)	383 (2.66%)	2.3e-34
	ko01110	Biosynthesis of secondary metabolites	22 (88.00%)	2,606 (18.12%)	2.7e-15
	ko01100	Metabolic pathways	22 (88.00%)	4,955 (34.46%)	3.7e-09
	ko00945	Stilbenoid, diarylheptanoid and gingerol biosynthesis	3 (12.00%)	65 (0.45%)	4.5e-06
